# Supplementary material for: HAT1 functions as a lactyltransferase and mediates RPA1 lactylation to promote DNA repair and radioresistance in lung adenocarcinoma
Source: Cell Death Dis. 2025 Nov 21;16(1):851. doi: 10.1038/s41419-025-08113-x (PMC12639135; doi:10.1038/s41419-025-08113-x)
Supplement: Supplementary file 2 — Supplementary Table 1 [file 41419_2025_8113_MOESM2_ESM.xlsx]

## Sheet: List of lactylation sites
List of lactylation sites
Protein accession	Position	Amino acid	Protein description	Gene name	Modified sequence	Intensity A549-1	Intensity A549-2	Intensity A549-3
A1X283	838	K	SH3 and PX domain-containing protein 2B OS=Homo sapiens OX=9606 GN=SH3PXD2B PE=1 SV=3	SH3PXD2B	_EK[Lac (K)]AAAASVPNADGLK_	3.82348	5.13398	5.44877
A5A3E0	1015	K	POTE ankyrin domain family member F OS=Homo sapiens OX=9606 GN=POTEF PE=1 SV=2	POTEF	_MQK[Lac (K)]EIAALAPSMMK_	232.169	186.491	205.631
A5YKK6	808	K	CCR4-NOT transcription complex subunit 1 OS=Homo sapiens OX=9606 GN=CNOT1 PE=1 SV=2	CNOT1	_K[Lac (K)]LGTSGLNQPTFQQSK_	3.13462	2.18012	1.29937
A5YKK6	1063	K	CCR4-NOT transcription complex subunit 1 OS=Homo sapiens OX=9606 GN=CNOT1 PE=1 SV=2	CNOT1	_PTGVSFK[Lac (K)]K_		26.9434	16.8826
A6NF01	91	K	Putative nuclear envelope pore membrane protein POM 121B OS=Homo sapiens OX=9606 GN=POM121B PE=5 SV=2	POM121B	_K[Lac (K)]VQLLPSR_	52.2767	57.3262	106.429
A8CG34	484	K	Nuclear envelope pore membrane protein POM 121C OS=Homo sapiens OX=9606 GN=POM121C PE=1 SV=3	POM121C	_K[Lac (K)]VQLLPSR_	52.2767	57.3262	106.429
A8MW92	280	K	PHD finger protein 20-like protein 1 OS=Homo sapiens OX=9606 GN=PHF20L1 PE=1 SV=2	PHF20L1	_LNK[Lac (K)]ITGLLASK_	86.6766	129.976	135.312
A8MW92	530	K	PHD finger protein 20-like protein 1 OS=Homo sapiens OX=9606 GN=PHF20L1 PE=1 SV=2	PHF20L1	_GAPAAAGISK[Lac (K)]TEK_		6.33703	3.37965
A8MWD9	3	K	Putative small nuclear ribonucleoprotein G-like protein 15 OS=Homo sapiens OX=9606 GN=SNRPGP15 PE=5 SV=2	SNRPGP15	_[Acetyl (Protein N-term)]SK[Lac (K)]AHPPELK_	112.685	435.272	553.514
B5ME19	895	K	Eukaryotic translation initiation factor 3 subunit C-like protein OS=Homo sapiens OX=9606 GN=EIF3CL PE=1 SV=1	EIF3CL	_K[Lac (K)]NEGYMR_	31.7336	27.7028	26.4147
E9PAV3	2005	K	Nascent polypeptide-associated complex subunit alpha, muscle-specific form OS=Homo sapiens OX=9606 GN=NACA PE=1 SV=1	NACA	_IEDLSQQAQLAAAEK[Lac (K)]FK_	53.0938	45.0719	59.6396
E9PRG8	109	K	Uncharacterized protein C11orf98 OS=Homo sapiens OX=9606 GN=C11orf98 PE=4 SV=2	C11orf98	_TK[Lac (K)]APQDVEMK_	22.7265	116.951	160.927
O00139	102	K	Kinesin-like protein KIF2A OS=Homo sapiens OX=9606 GN=KIF2A PE=1 SV=3	KIF2A	_TVASIK[Lac (K)]NDPPSR_		142.726	132.669
O00148	35	K	ATP-dependent RNA helicase DDX39A OS=Homo sapiens OX=9606 GN=DDX39A PE=1 SV=2	DDX39A	_KDIK[Lac (K)]GSYVSIHSSGFR_	10.1901	17.3476	21.5793
O00148	333	K	ATP-dependent RNA helicase DDX39A OS=Homo sapiens OX=9606 GN=DDX39A PE=1 SV=2	DDX39A	_YQQFK[Lac (K)]DFQR_	77.7969	181.321	133.739
O00151	87	K	PDZ and LIM domain protein 1 OS=Homo sapiens OX=9606 GN=PDLIM1 PE=1 SV=4	PDLIM1	_SEHK[Lac (K)]VWSPLVTEEGK_	3.53571	8.13294	10.715
O00151	98	K	PDZ and LIM domain protein 1 OS=Homo sapiens OX=9606 GN=PDLIM1 PE=1 SV=4	PDLIM1	_VWSPLVTEEGK[Lac (K)]R_	107.637	151.145	152.343
O00151	103	K	PDZ and LIM domain protein 1 OS=Homo sapiens OX=9606 GN=PDLIM1 PE=1 SV=4	PDLIM1	_HPYK[Lac (K)]MNLASEPQEVLHIGSAHNR_	56.0304	60.9661	69.4484
O00151	246	K	PDZ and LIM domain protein 1 OS=Homo sapiens OX=9606 GN=PDLIM1 PE=1 SV=4	PDLIM1	_APVTK[Lac (K)]VAASIGNAQK_	430.497	833.972	815.635
O00151	256	K	PDZ and LIM domain protein 1 OS=Homo sapiens OX=9606 GN=PDLIM1 PE=1 SV=4	PDLIM1	_VAASIGNAQK[Lac (K)]LPMC[Carbamidomethyl (C)]DK_	41.8875	89.0799	81.0809
O00170	112	K	AH receptor-interacting protein OS=Homo sapiens OX=9606 GN=AIP PE=1 SV=3	AIP	_NIAVGK[Lac (K)]DPLEGQR_	30.8519	51.0414	25.3624
O00193	62	K	Small acidic protein OS=Homo sapiens OX=9606 GN=SMAP PE=1 SV=1	SMAP	_LVIGDHK[Lac (K)]STSHFR_		1371.32	1859.04
O00193	174	K	Small acidic protein OS=Homo sapiens OX=9606 GN=SMAP PE=1 SV=1	SMAP	_SNYK[Lac (K)]MMFVK_	192.678	319.275	421.228
O00233	123	K	26S proteasome non-ATPase regulatory subunit 9 OS=Homo sapiens OX=9606 GN=PSMD9 PE=1 SV=3	PSMD9	_K[Lac (K)]LGQSESQGPPR_	44.2443	55.0162	55.8942
O00267	650	K	Transcription elongation factor SPT5 OS=Homo sapiens OX=9606 GN=SUPT5H PE=1 SV=1	SUPT5H	_HLVLAGGSK[Lac (K)]PR_		6.04712	15.5296
O00273	313	K	DNA fragmentation factor subunit alpha OS=Homo sapiens OX=9606 GN=DFFA PE=1 SV=1	DFFA	_SISASK[Lac (K)]ASPPGDLQNPK_	99.2956	161.37	254.684
O00399	182	K	Dynactin subunit 6 OS=Homo sapiens OX=9606 GN=DCTN6 PE=1 SV=1	DCTN6	_TMK[Lac (K)]GSSTPVK_	38.7441	53.0348	25.6179
O00429	597	K	Dynamin-1-like protein OS=Homo sapiens OX=9606 GN=DNM1L PE=1 SV=2	DNM1L	_TSK[Lac (K)]AEELLAEEK_	142.656	144.428	121.418
O00443	613	K	Phosphatidylinositol 4-phosphate 3-kinase C2 domain-containing subunit alpha OS=Homo sapiens OX=9606 GN=PIK3C2A PE=1 SV=2	PIK3C2A	_SK[Lac (K)]TADVTSLFGGEDTSR_	18.7728	20.1146	18.4972
O00469	335	K	Procollagen-lysine,2-oxoglutarate 5-dioxygenase 2 OS=Homo sapiens OX=9606 GN=PLOD2 PE=1 SV=2	PLOD2	_LFIHNK[Lac (K)]EVYHEK_			7.06375
O00541	441	K	Pescadillo homolog OS=Homo sapiens OX=9606 GN=PES1 PE=1 SV=1	PES1	_LK[Lac (K)]LLALQR_	162.273	221.431	278.301
O00567	564	K	Nucleolar protein 56 OS=Homo sapiens OX=9606 GN=NOP56 PE=1 SV=4	NOP56	_FSK[Lac (K)]EEPVSSGPEEAVGK_	24.0789	3.213	6.62424
O00571	50	K	ATP-dependent RNA helicase DDX3X OS=Homo sapiens OX=9606 GN=DDX3X PE=1 SV=3	DDX3X	_EATK[Lac (K)]GFYDK_		256.28	252.692
O00571	55	K	ATP-dependent RNA helicase DDX3X OS=Homo sapiens OX=9606 GN=DDX3X PE=1 SV=3	DDX3X	_GFYDK[Lac (K)]DSSGWSSSK_	12.4728	40.26	39.226
O00571	66	K	ATP-dependent RNA helicase DDX3X OS=Homo sapiens OX=9606 GN=DDX3X PE=1 SV=3	DDX3X	_DK[Lac (K)]DAYSSFGSR_	47.618	127.718	83.7335
O00571	81	K	ATP-dependent RNA helicase DDX3X OS=Homo sapiens OX=9606 GN=DDX3X PE=1 SV=3	DDX3X	_GK[Lac (K)]SSFFSDR_	234.814	514.311	465.117
O14562	130	K	Ubiquitin domain-containing protein UBFD1 OS=Homo sapiens OX=9606 GN=UBFD1 PE=1 SV=2	UBFD1	_VMYK[Lac (K)]GLVPEDK_	19.8443	27.6785	29.3237
O14639	549	K	Actin-binding LIM protein 1 OS=Homo sapiens OX=9606 GN=ABLIM1 PE=1 SV=3	ABLIM1	_FSK[Lac (K)]FPAAQAPDPSETPK_	119.974	242.362	138.766
O14654	618	K	Insulin receptor substrate 4 OS=Homo sapiens OX=9606 GN=IRS4 PE=1 SV=1	IRS4	_SYFGK[Lac (K)]LTQSK_	74.7628	160.994	125.941
O14737	105	K	Programmed cell death protein 5 OS=Homo sapiens OX=9606 GN=PDCD5 PE=1 SV=3	PDCD5	_VSQQTEK[Lac (K)]TTTVK_	6.18155	10.2423	22.9583
O14737	110	K	Programmed cell death protein 5 OS=Homo sapiens OX=9606 GN=PDCD5 PE=1 SV=3	PDCD5	_TTTVK[Lac (K)]FNR_		4417.01	4891.45
O14744	240	K	Protein arginine N-methyltransferase 5 OS=Homo sapiens OX=9606 GN=PRMT5 PE=1 SV=4	PRMT5	_AAILPTSIFLTNK[Lac (K)]K_	142.152	139.178	111.29
O14818	52	K	Proteasome subunit alpha type-7 OS=Homo sapiens OX=9606 GN=PSMA7 PE=1 SV=1	PSMA7	_SVAK[Lac (K)]LQDER_		3368.44	3779.1
O14908	10	K	PDZ domain-containing protein GIPC1 OS=Homo sapiens OX=9606 GN=GIPC1 PE=1 SV=2	GIPC1	_K[Lac (K)]APPLVENEEAEPGR_	416.049	548.828	524.226
O14929	15	K	Histone acetyltransferase type B catalytic subunit OS=Homo sapiens OX=9606 GN=HAT1 PE=1 SV=2	HAT1	_FLVEYK[Lac (K)]SAVEK_	14.0042	18.571	25.0708
O14974	320	K	Protein phosphatase 1 regulatory subunit 12A OS=Homo sapiens OX=9606 GN=PPP1R12A PE=1 SV=1	PPP1R12A	_NK[Lac (K)]ETLIIEPEK_	26.3356	26.1797	17.8201
O14974	420	K	Protein phosphatase 1 regulatory subunit 12A OS=Homo sapiens OX=9606 GN=PPP1R12A PE=1 SV=1	PPP1R12A	_FPTTATK[Lac (K)]ISPK_	19.9493	21.042	37.8017
O14974	442	K	Protein phosphatase 1 regulatory subunit 12A OS=Homo sapiens OX=9606 GN=PPP1R12A PE=1 SV=1	PPP1R12A	_K[Lac (K)]TGSYGALAEITASK_	7.12152	26.3761	15.129
O14974	532	K	Protein phosphatase 1 regulatory subunit 12A OS=Homo sapiens OX=9606 GN=PPP1R12A PE=1 SV=1	PPP1R12A	_K[Lac (K)]WEDDLKK_	83.82	51.821	69.2056
O14975	572	K	Long-chain fatty acid transport protein 2 OS=Homo sapiens OX=9606 GN=SLC27A2 PE=1 SV=2	SLC27A2	_IQDTIEITGTFK[Lac (K)]HR_	44.338	68.9922	49.7166
O14981	248	K	TATA-binding protein-associated factor 172 OS=Homo sapiens OX=9606 GN=BTAF1 PE=1 SV=2	BTAF1	_K[Lac (K)]IANVVINQSANDSK_	22.0253	38.101	39.2689
O15014	84	K	Zinc finger protein 609 OS=Homo sapiens OX=9606 GN=ZNF609 PE=1 SV=2	ZNF609	_FVTPVPGPQGK[Lac (K)]EGK_	42.5105	136.363	88.9252
O15014	586	K	Zinc finger protein 609 OS=Homo sapiens OX=9606 GN=ZNF609 PE=1 SV=2	ZNF609	_FSTK[Lac (K)]GLC[Carbamidomethyl (C)]K_	64.613	273.072	226.685
O15014	647	K	Zinc finger protein 609 OS=Homo sapiens OX=9606 GN=ZNF609 PE=1 SV=2	ZNF609	_KPSSLKPEK[Lac (K)]IPSK_		14.3778
O15014	1082	K	Zinc finger protein 609 OS=Homo sapiens OX=9606 GN=ZNF609 PE=1 SV=2	ZNF609	_SVIIPK[Lac (K)]LDDSSK_	60.4462	48.2369	50.7786
O15042	80	K	U2 snRNP-associated SURP motif-containing protein OS=Homo sapiens OX=9606 GN=U2SURP PE=1 SV=2	U2SURP	_PLLENK[Lac (K)]LK_	310.526	744.537	796.807
O15042	88	K	U2 snRNP-associated SURP motif-containing protein OS=Homo sapiens OX=9606 GN=U2SURP PE=1 SV=2	U2SURP	_AFSIGK[Lac (K)]MSTAK_	106.257	131.426	171.564
O15042	755	K	U2 snRNP-associated SURP motif-containing protein OS=Homo sapiens OX=9606 GN=U2SURP PE=1 SV=2	U2SURP	_NEPIFK[Lac (K)]VAPSK_	94.579	101.855	102.157
O15042	829	K	U2 snRNP-associated SURP motif-containing protein OS=Homo sapiens OX=9606 GN=U2SURP PE=1 SV=2	U2SURP	_EEMTESK[Lac (K)]FSK_	9.2443	20.2729	15.2257
O15042	832	K	U2 snRNP-associated SURP motif-containing protein OS=Homo sapiens OX=9606 GN=U2SURP PE=1 SV=2	U2SURP	_FSK[Lac (K)]YSEMSEEK_	57.8947	141.241	137.284
O15143	307	K	Actin-related protein 2/3 complex subunit 1B OS=Homo sapiens OX=9606 GN=ARPC1B PE=1 SV=3	ARPC1B	_FQNLDK[Lac (K)]K_	21.0192	50.1223	35.2961
O15144	295	K	Actin-related protein 2/3 complex subunit 2 OS=Homo sapiens OX=9606 GN=ARPC2 PE=1 SV=1	ARPC2	_TITGK[Lac (K)]TFSSR_	66.4784	334.958	288.845
O15156	360	K	Zinc finger and BTB domain-containing protein 7B OS=Homo sapiens OX=9606 GN=ZBTB7B PE=1 SV=2	ZBTB7B	_IIHGAGK[Lac (K)]LPR_		81.5071	93.0072
O15173	193	K	Membrane-associated progesterone receptor component 2 OS=Homo sapiens OX=9606 GN=PGRMC2 PE=1 SV=1	PGRMC2	_EK[Lac (K)]YDYVGR_	12.3664	46.8035	59.9922
O15294	16	K	UDP-N-acetylglucosamine--peptide N-acetylglucosaminyltransferase 110 kDa subunit OS=Homo sapiens OX=9606 GN=OGT PE=1 SV=3	OGT	_[Acetyl (Protein N-term)]ASSVGNVADSTEPTK[Lac (K)]R_	48.3936	93.0587	114.996
O15347	76	K	High mobility group protein B3 OS=Homo sapiens OX=9606 GN=HMGB3 PE=1 SV=4	HMGB3	_EMK[Lac (K)]DYGPAK_	11.2238	23.084	30.7891
O15347	170	K	High mobility group protein B3 OS=Homo sapiens OX=9606 GN=HMGB3 PE=1 SV=4	HMGB3	_FDGAK[Lac (K)]GPAK_	127.81	155.34	110.359
O15371	142	K	Eukaryotic translation initiation factor 3 subunit D OS=Homo sapiens OX=9606 GN=EIF3D PE=1 SV=1	EIF3D	_FQK[Lac (K)]QFGVR_	42.0289	127.367	170.14
O15381	156	K	Nuclear valosin-containing protein-like OS=Homo sapiens OX=9606 GN=NVL PE=1 SV=1	NVL	_ISSK[Lac (K)]TGSIPLK_	49.0004	34.8177	40.7805
O15446	174	K	DNA-directed RNA polymerase I subunit RPA34 OS=Homo sapiens OX=9606 GN=POLR1G PE=1 SV=1	POLR1G	_SALAPNLLTSGK[Lac (K)]K_	49.8552	75.9742	97.6403
O15498	141	K	Synaptobrevin homolog YKT6 OS=Homo sapiens OX=9606 GN=YKT6 PE=1 SV=1	YKT6	_EADPMTK[Lac (K)]VQAELDETK_	12.2358	22.2299	23.7857
O15511	67	K	Actin-related protein 2/3 complex subunit 5 OS=Homo sapiens OX=9606 GN=ARPC5 PE=1 SV=3	ARPC5	_NPPINTK[Lac (K)]SQAVK_		19.3836	28.9057
O15541	139	K	E3 ubiquitin-protein ligase RNF113A OS=Homo sapiens OX=9606 GN=RNF113A PE=1 SV=1	RNF113A	_SQK[Lac (K)]IQEELR_	27.5518	96.1647	114.057
O43143	17	K	ATP-dependent RNA helicase DHX15 OS=Homo sapiens OX=9606 GN=DHX15 PE=1 SV=2	DHX15	_LDLGEDYPSGK[Lac (K)]K_	738.677	1547.9	1796.82
O43148	83	K	mRNA cap guanine-N7 methyltransferase OS=Homo sapiens OX=9606 GN=RNMT PE=1 SV=1	RNMT	_K[Lac (K)]LDPEIVPEEK_	329.751	447.935	352.935
O43159	78	K	Ribosomal RNA-processing protein 8 OS=Homo sapiens OX=9606 GN=RRP8 PE=1 SV=2	RRP8	_K[Lac (K)]ASFASASAEVGK_	23.2383	58.0078	115.327
O43172	45	K	U4/U6 small nuclear ribonucleoprotein Prp4 OS=Homo sapiens OX=9606 GN=PRPF4 PE=1 SV=2	PRPF4	_LAK[Lac (K)]GESGILGK_	39.9223	111.145	92.7837
O43237	440	K	Cytoplasmic dynein 1 light intermediate chain 2 OS=Homo sapiens OX=9606 GN=DYNC1LI2 PE=1 SV=1	DYNC1LI2	_K[Lac (K)]TGSPGSPGAGGVQSTAK_	1.02094	5.13326	3.84915
O43237	462	K	Cytoplasmic dynein 1 light intermediate chain 2 OS=Homo sapiens OX=9606 GN=DYNC1LI2 PE=1 SV=1	DYNC1LI2	_SGQK[Lac (K)]TVLSNVQEELDR_	15.9552	18.3571	15.0383
O43252	12	K	Bifunctional 3'-phosphoadenosine 5'-phosphosulfate synthase 1 OS=Homo sapiens OX=9606 GN=PAPSS1 PE=1 SV=2	PAPSS1	_VK[Lac (K)]LSNNAQNWGMQR_	11.4814	13.9862	20.1207
O43290	666	K	U4/U6.U5 tri-snRNP-associated protein 1 OS=Homo sapiens OX=9606 GN=SART1 PE=1 SV=1	SART1	_APNK[Lac (K)]SLPSAVYC[Carbamidomethyl (C)]IEDK_	52.4147	31.6053	45.495
O43395	282	K	U4/U6 small nuclear ribonucleoprotein Prp3 OS=Homo sapiens OX=9606 GN=PRPF3 PE=1 SV=2	PRPF3	_MPTLK[Lac (K)]ANIR_	29.73	66.8795	62.9629
O43399	165	K	Tumor protein D54 OS=Homo sapiens OX=9606 GN=TPD52L2 PE=1 SV=2	TPD52L2	_NSATFK[Lac (K)]SFEDR_	11.9062	51.9397	46.4995
O43556	125	K	Epsilon-sarcoglycan OS=Homo sapiens OX=9606 GN=SGCE PE=1 SV=6	SGCE	_TPYSDGVLYGSPTAENVGK[Lac (K)]PTIIEITAYNRR_	3.34289	4.79649	3.96946
O43570	343	K	Carbonic anhydrase 12 OS=Homo sapiens OX=9606 GN=CA12 PE=1 SV=1	CA12	_GVIYK[Lac (K)]PATK_	55.0063	68.5808	82.5786
O43570	347	K	Carbonic anhydrase 12 OS=Homo sapiens OX=9606 GN=CA12 PE=1 SV=1	CA12	_GVIYKPATK[Lac (K)]METEAHA_	26.9033	53.2209	47.4988
O43583	22	K	Density-regulated protein OS=Homo sapiens OX=9606 GN=DENR PE=1 SV=2	DENR	_NSAK[Lac (K)]LDADYPLR_	34.0408	31.1077	23.5304
O43633	94	K	Charged multivesicular body protein 2a OS=Homo sapiens OX=9606 GN=CHMP2A PE=1 SV=1	CHMP2A	_IQTLK[Lac (K)]SNNSMAQAMK_	182.071	465.009	396.502
O43633	197	K	Charged multivesicular body protein 2a OS=Homo sapiens OX=9606 GN=CHMP2A PE=1 SV=1	CHMP2A	_K[Lac (K)]AEAAASALADADADLEER_	15.0244	16.7632	18.9708
O43663	484	K	Protein regulator of cytokinesis 1 OS=Homo sapiens OX=9606 GN=PRC1 PE=1 SV=2	PRC1	_GLAPNTPGK[Lac (K)]AR_	12.631	61.8841	73.1814
O43665	12	K	Regulator of G-protein signaling 10 OS=Homo sapiens OX=9606 GN=RGS10 PE=1 SV=3	RGS10	_K[Lac (K)]RPPSDIHDSDGSSSSSHQSLK_	13.6205
O43670	100	K	BUB3-interacting and GLEBS motif-containing protein ZNF207 OS=Homo sapiens OX=9606 GN=ZNF207 PE=1 SV=1	ZNF207	_LLEQK[Lac (K)]TQESQK_	20.2769	37.379	30.9622
O43707	54	K	Alpha-actinin-4 OS=Homo sapiens OX=9606 GN=ACTN4 PE=1 SV=2	ACTN4	_K[Lac (K)]TFTAWC[Carbamidomethyl (C)]NSHLR_	29.5264	66.4585	32.1559
O43707	66	K	Alpha-actinin-4 OS=Homo sapiens OX=9606 GN=ACTN4 PE=1 SV=2	ACTN4	_K[Lac (K)]AGTQIENIDEDFR_	17.513	19.4607	24.481
O43707	122	K	Alpha-actinin-4 OS=Homo sapiens OX=9606 GN=ACTN4 PE=1 SV=2	ACTN4	_ALDFIASK[Lac (K)]GVK_	99.3514	107.747	144.457
O43707	214	K	Alpha-actinin-4 OS=Homo sapiens OX=9606 GN=ACTN4 PE=1 SV=2	ACTN4	_HRPELIEYDK[Lac (K)]LR_	9.81166	41.6656	48.3508
O43707	417	K	Alpha-actinin-4 OS=Homo sapiens OX=9606 GN=ACTN4 PE=1 SV=2	ACTN4	_LDHLAEK[Lac (K)]FR_	20.794	44.7122	34.728
O43707	455	K	Alpha-actinin-4 OS=Homo sapiens OX=9606 GN=ACTN4 PE=1 SV=2	ACTN4	_K[Lac (K)]HEAFESDLAAHQDR_	10.3268	127.932	164.935
O43707	592	K	Alpha-actinin-4 OS=Homo sapiens OX=9606 GN=ACTN4 PE=1 SV=2	ACTN4	_EAILAIHK[Lac (K)]EAQR_	20.946
O43707	625	K	Alpha-actinin-4 OS=Homo sapiens OX=9606 GN=ACTN4 PE=1 SV=2	ACTN4	_WEK[Lac (K)]VQQLVPK_	19.3618	11.9031	15.6969
O43707	632	K	Alpha-actinin-4 OS=Homo sapiens OX=9606 GN=ACTN4 PE=1 SV=2	ACTN4	_VQQLVPK[Lac (K)]R_	57.5201	197.893	201.696
O43707	859	K	Alpha-actinin-4 OS=Homo sapiens OX=9606 GN=ACTN4 PE=1 SV=2	ACTN4	_VLAGDK[Lac (K)]NFITAEELR_	58.5748	32.2297	48.036
O43719	119	K	HIV Tat-specific factor 1 OS=Homo sapiens OX=9606 GN=HTATSF1 PE=1 SV=1	HTATSF1	_K[Lac (K)]AESGWFHVEEDR_	11.9759	14.6373	13.6615
O43719	221	K	HIV Tat-specific factor 1 OS=Homo sapiens OX=9606 GN=HTATSF1 PE=1 SV=1	HTATSF1	_FQLK[Lac (K)]GEYDASK_	36.5706	74.957	71.7754
O43719	297	K	HIV Tat-specific factor 1 OS=Homo sapiens OX=9606 GN=HTATSF1 PE=1 SV=1	HTATSF1	_VEC[Carbamidomethyl (C)]SK[Lac (K)]FGQIR_	32.6157	43.4688	52.9574
O43719	303	K	HIV Tat-specific factor 1 OS=Homo sapiens OX=9606 GN=HTATSF1 PE=1 SV=1	HTATSF1	_K[Lac (K)]LLLFDR_	219.508	176.721	203.828
O43768	114	K	Alpha-endosulfine OS=Homo sapiens OX=9606 GN=ENSA PE=1 SV=1	ENSA	_SSLVTSK[Lac (K)]LAGGQVE_	77.3079	119.633	94.4376
O43809	23	K	Cleavage and polyadenylation specificity factor subunit 5 OS=Homo sapiens OX=9606 GN=NUDT21 PE=1 SV=1	NUDT21	_GVTQFGNK[Lac (K)]YIQQTK_	242.784	312.192	364.584
O43813	128	K	Glutathione S-transferase LANCL1 OS=Homo sapiens OX=9606 GN=LANCL1 PE=1 SV=1	LANCL1	_MNNEK[Lac (K)]QAEDC[Carbamidomethyl (C)]ITR_	30.1282	487.199	380.763
O43815	353	K	Striatin OS=Homo sapiens OX=9606 GN=STRN PE=1 SV=4	STRN	_SK[Lac (K)]LQDMLANLR_	132.471	103.019	59.763
O43815	500	K	Striatin OS=Homo sapiens OX=9606 GN=STRN PE=1 SV=4	STRN	_K[Lac (K)]STSLDVEPIYTFR_	36.792	24.5591	33.5512
O43818	84	K	U3 small nucleolar RNA-interacting protein 2 OS=Homo sapiens OX=9606 GN=RRP9 PE=1 SV=1	RRP9	_LAK[Lac (K)]LYLEQLR_	146.178	168.221	171.398
O43896	294	K	Kinesin-like protein KIF1C OS=Homo sapiens OX=9606 GN=KIF1C PE=1 SV=3	KIF1C	_K[Lac (K)]SDFIPYR_	65.3945	101.723	54.484
O43929	7	K	Origin recognition complex subunit 4 OS=Homo sapiens OX=9606 GN=ORC4 PE=1 SV=2	ORC4	_SK[Lac (K)]SNSLIHTEC[Carbamidomethyl (C)]LSQVQR_	32.0864	31.0737	44.893
O60218	10	K	Aldo-keto reductase family 1 member B10 OS=Homo sapiens OX=9606 GN=AKR1B10 PE=1 SV=2	AKR1B10	_[Acetyl (Protein N-term)]ATFVELSTK[Lac (K)]AK_	125.15	77.8282	78.1093
O60218	12	K	Aldo-keto reductase family 1 member B10 OS=Homo sapiens OX=9606 GN=AKR1B10 PE=1 SV=2	AKR1B10	_AK[Lac (K)]MPIVGLGTWK_	178.608	188.664	149.904
O60218	22	K	Aldo-keto reductase family 1 member B10 OS=Homo sapiens OX=9606 GN=AKR1B10 PE=1 SV=2	AKR1B10	_MPIVGLGTWK[Lac (K)]SPLGK_	20.315	24.5004	8.2928
O60218	33	K	Aldo-keto reductase family 1 member B10 OS=Homo sapiens OX=9606 GN=AKR1B10 PE=1 SV=2	AKR1B10	_EAVK[Lac (K)]VAIDAGYR_	69.2442	64.766	53.6477
O60218	173	K	Aldo-keto reductase family 1 member B10 OS=Homo sapiens OX=9606 GN=AKR1B10 PE=1 SV=2	AKR1B10	_LLNK[Lac (K)]PGLK_	108.056	290.631	246.205
O60218	179	K	Aldo-keto reductase family 1 member B10 OS=Homo sapiens OX=9606 GN=AKR1B10 PE=1 SV=2	AKR1B10	_YK[Lac (K)]PVTNQVEC[Carbamidomethyl (C)]HPYLTQEK_	52.5289	101.628	61.7113
O60218	243	K	Aldo-keto reductase family 1 member B10 OS=Homo sapiens OX=9606 GN=AKR1B10 PE=1 SV=2	AKR1B10	_K[Lac (K)]TAAQVLIR_	257.259	592.065	443.765
O60218	263	K	Aldo-keto reductase family 1 member B10 OS=Homo sapiens OX=9606 GN=AKR1B10 PE=1 SV=2	AKR1B10	_NVIVIPK[Lac (K)]SVTPAR_	248.076	385.273	277.618
O60244	615	K	Mediator of RNA polymerase II transcription subunit 14 OS=Homo sapiens OX=9606 GN=MED14 PE=1 SV=2	MED14	_K[Lac (K)]LSDDPC[Carbamidomethyl (C)]PVESK_	5.50886	5.99127	4.40116
O60264	694	K	SWI/SNF-related matrix-associated actin-dependent regulator of chromatin subfamily A member 5 OS=Homo sapiens OX=9606 GN=SMARCA5 PE=1 SV=1	SMARCA5	_LSK[Lac (K)]MGESSLR_	104.477	228.436	299.398
O60264	929	K	SWI/SNF-related matrix-associated actin-dependent regulator of chromatin subfamily A member 5 OS=Homo sapiens OX=9606 GN=SMARCA5 PE=1 SV=1	SMARCA5	_YK[Lac (K)]APFHQLR_	53.0965	175.674	213.836
O60264	1036	K	SWI/SNF-related matrix-associated actin-dependent regulator of chromatin subfamily A member 5 OS=Homo sapiens OX=9606 GN=SMARCA5 PE=1 SV=1	SMARCA5	_K[Lac (K)]MDGAPDGR_	78.0307	72.168	79.9646
O60271	603	K	C-Jun-amino-terminal kinase-interacting protein 4 OS=Homo sapiens OX=9606 GN=SPAG9 PE=1 SV=4	SPAG9	_SSTLSQLPGDK[Lac (K)]SK_	44.8021	95.3504	78.9474
O60292	1115	K	Signal-induced proliferation-associated 1-like protein 3 OS=Homo sapiens OX=9606 GN=SIPA1L3 PE=1 SV=3	SIPA1L3	_PLK[Lac (K)]QTPIVPFR_	38.1912	27.5514	39.5032
O60306	762	K	RNA helicase aquarius OS=Homo sapiens OX=9606 GN=AQR PE=1 SV=4	AQR	_K[Lac (K)]DADVEDEDTEEAK_	7.25668	11.8918	10.9677
O60506	100	K	Heterogeneous nuclear ribonucleoprotein Q OS=Homo sapiens OX=9606 GN=SYNCRIP PE=1 SV=2	SYNCRIP	_SAFLC[Carbamidomethyl (C)]GVMK[Lac (K)]TYR_	48.9578	63.789	24.8732
O60506	566	K	Heterogeneous nuclear ribonucleoprotein Q OS=Homo sapiens OX=9606 GN=SYNCRIP PE=1 SV=2	SYNCRIP	_K[Lac (K)]ADGYNQPDSK_	21.3762
O60583	438	K	Cyclin-T2 OS=Homo sapiens OX=9606 GN=CCNT2 PE=1 SV=2	CCNT2	_MSLDK[Lac (K)]YR_	71.2103	29.194
O60664	65	K	Perilipin-3 OS=Homo sapiens OX=9606 GN=PLIN3 PE=1 SV=3	PLIN3	_TVC[Carbamidomethyl (C)]DAAEK[Lac (K)]GVR_	26.8475	40.6269	50.1809
O60664	122	K	Perilipin-3 OS=Homo sapiens OX=9606 GN=PLIN3 PE=1 SV=3	PLIN3	_VLADTK[Lac (K)]ELVSSK_	6.90143	9.62985	12.4181
O60664	128	K	Perilipin-3 OS=Homo sapiens OX=9606 GN=PLIN3 PE=1 SV=3	PLIN3	_ELVSSK[Lac (K)]VSGAQEMVSSAK_	76.0522	109.495	103.455
O60664	166	K	Perilipin-3 OS=Homo sapiens OX=9606 GN=PLIN3 PE=1 SV=3	PLIN3	_TK[Lac (K)]SVVTGGVQSVMGSR_	35.6581	52.2754	27.0916
O60675	110	K	Transcription factor MafK OS=Homo sapiens OX=9606 GN=MAFK PE=1 SV=1	MAFK	_SK[Lac (K)]YEALQTFAR_	14.2631	47.3539	37.3784
O60675	130	K	Transcription factor MafK OS=Homo sapiens OX=9606 GN=MAFK PE=1 SV=1	MAFK	_GPVAPSK[Lac (K)]VATTSVITIVK_	39.1714	39.9246	27.0182
O60684	18	K	Importin subunit alpha-7 OS=Homo sapiens OX=9606 GN=KPNA6 PE=1 SV=1	KPNA6	_SYK[Lac (K)]NNALNPEEMR_	45.9694	106.583	120.281
O60701	107	K	UDP-glucose 6-dehydrogenase OS=Homo sapiens OX=9606 GN=UGDH PE=1 SV=1	UGDH	_AADLK[Lac (K)]YIEAC[Carbamidomethyl (C)]AR_	63.8345	81.7796	89.8285
O60701	129	K	UDP-glucose 6-dehydrogenase OS=Homo sapiens OX=9606 GN=UGDH PE=1 SV=1	UGDH	_IVTEK[Lac (K)]STVPVR_	24.9047	81.7158	58.3633
O60701	329	K	UDP-glucose 6-dehydrogenase OS=Homo sapiens OX=9606 GN=UGDH PE=1 SV=1	UGDH	_IIDSLFNTVTDK[Lac (K)]K_	24.1152	24.0846	22.4875
O60701	490	K	UDP-glucose 6-dehydrogenase OS=Homo sapiens OX=9606 GN=UGDH PE=1 SV=1	UGDH	_FSLQDPPNK[Lac (K)]K_	142.898	326.38	330.781
O60749	287	K	Sorting nexin-2 OS=Homo sapiens OX=9606 GN=SNX2 PE=1 SV=2	SNX2	_MVNK[Lac (K)]AADAVNK_	3.21492	74.2225	137.328
O60828	189	K	Polyglutamine-binding protein 1 OS=Homo sapiens OX=9606 GN=PQBP1 PE=1 SV=1	PQBP1	_EELAPYPK[Lac (K)]SK_	100.522	220.82	270.757
O60828	223	K	Polyglutamine-binding protein 1 OS=Homo sapiens OX=9606 GN=PQBP1 PE=1 SV=1	PQBP1	_GTWSTGLPK[Lac (K)]R_	49.1413	99.9842	122.451
O60832	11	K	H/ACA ribonucleoprotein complex subunit DKC1 OS=Homo sapiens OX=9606 GN=DKC1 PE=1 SV=3	DKC1	_[Acetyl (Protein N-term)]ADAEVIILPK[Lac (K)]K_	51.0342	41.5343	41.0455
O60832	394	K	H/ACA ribonucleoprotein complex subunit DKC1 OS=Homo sapiens OX=9606 GN=DKC1 PE=1 SV=3	DKC1	_LMIK[Lac (K)]QGLLDK_	35.2147	56.0078	62.4831
O60832	433	K	H/ACA ribonucleoprotein complex subunit DKC1 OS=Homo sapiens OX=9606 GN=DKC1 PE=1 SV=3	DKC1	_EVVAEVVK[Lac (K)]APQVVAEAAK_	106.489	86.949	75.7153
O60841	436	K	Eukaryotic translation initiation factor 5B OS=Homo sapiens OX=9606 GN=EIF5B PE=1 SV=4	EIF5B	_LLQAQGVEVPSK[Lac (K)]DSLPK_	26.9838	48.0571	22.1916
O60869	25	K	Endothelial differentiation-related factor 1 OS=Homo sapiens OX=9606 GN=EDF1 PE=1 SV=1	EDF1	_SK[Lac (K)]QAILAAQR_	773.043	2142.15	2024.34
O60869	50	K	Endothelial differentiation-related factor 1 OS=Homo sapiens OX=9606 GN=EDF1 PE=1 SV=1	EDF1	_WAAGQNK[Lac (K)]QHSITK_	54.4906	73.8933	58.14
O60869	143	K	Endothelial differentiation-related factor 1 OS=Homo sapiens OX=9606 GN=EDF1 PE=1 SV=1	EDF1	_DIGKPIEK[Lac (K)]GPR_		330.58	368.409
O60885	333	K	Bromodomain-containing protein 4 OS=Homo sapiens OX=9606 GN=BRD4 PE=1 SV=2	BRD4	_K[Lac (K)]DVPDSQQHPAPEK_	6.41189
O60885	694	K	Bromodomain-containing protein 4 OS=Homo sapiens OX=9606 GN=BRD4 PE=1 SV=2	BRD4	_VDVIAGSSK[Lac (K)]MK_	128.759	269.298	294.279
O60885	1050	K	Bromodomain-containing protein 4 OS=Homo sapiens OX=9606 GN=BRD4 PE=1 SV=2	BRD4	_HHK[Lac (K)]SDPYSTGHLR_	17.0817
O60927	40	K	E3 ubiquitin-protein ligase PPP1R11 OS=Homo sapiens OX=9606 GN=PPP1R11 PE=1 SV=1	PPP1R11	_K[Lac (K)]VEWTSDTVDNEHMGR_		7.13781	2.68452
O60927	59	K	E3 ubiquitin-protein ligase PPP1R11 OS=Homo sapiens OX=9606 GN=PPP1R11 PE=1 SV=1	PPP1R11	_SSK[Lac (K)]C[Carbamidomethyl (C)]C[Carbamidomethyl (C)]C[Carbamidomethyl (C)]IYEKPR_	1.35922		1.46277
O60934	435	K	Nibrin OS=Homo sapiens OX=9606 GN=NBN PE=1 SV=1	NBN	_IPNYQLSPTK[Lac (K)]LPSINK_	45.2702	30.4791	31.512
O75122	428	K	CLIP-associating protein 2 OS=Homo sapiens OX=9606 GN=CLASP2 PE=1 SV=3	CLASP2	_AK[Lac (K)]LSAPLAGMGNAK_	20.0856	27.5824	25.6998
O75165	696	K	DnaJ homolog subfamily C member 13 OS=Homo sapiens OX=9606 GN=DNAJC13 PE=1 SV=5	DNAJC13	_FNK[Lac (K)]VPEWQR_	48.4315	65.938	58.9839
O75175	72	K	CCR4-NOT transcription complex subunit 3 OS=Homo sapiens OX=9606 GN=CNOT3 PE=1 SV=1	CNOT3	_TWVASNEIK[Lac (K)]DK_	96.2344	171.592	174.133
O75175	105	K	CCR4-NOT transcription complex subunit 3 OS=Homo sapiens OX=9606 GN=CNOT3 PE=1 SV=1	CNOT3	_AYSK[Lac (K)]EGLGLAQK_	11.2118	21.1868	51.594
O75177	13	K	Calcium-responsive transactivator OS=Homo sapiens OX=9606 GN=SS18L1 PE=1 SV=2	SS18L1	_GK[Lac (K)]GEVTQQTIQK_	3.53227		4.08369
O75182	395	K	Paired amphipathic helix protein Sin3b OS=Homo sapiens OX=9606 GN=SIN3B PE=1 SV=2	SIN3B	_EIDYASC[Carbamidomethyl (C)]K[Lac (K)]R_		36.3063	25.4937
O75347	52	K	Tubulin-specific chaperone A OS=Homo sapiens OX=9606 GN=TBCA PE=1 SV=3	TBCA	_K[Lac (K)]QAEILQESR_	24.1663	42.6544	73.4889
O75367	123	K	Core histone macro-H2A.1 OS=Homo sapiens OX=9606 GN=MACROH2A1 PE=1 SV=5	MACROH2A1	_GK[Lac (K)]LEAIITPPPAK_	514.358	348.026	460.717
O75367	134	K	Core histone macro-H2A.1 OS=Homo sapiens OX=9606 GN=MACROH2A1 PE=1 SV=5	MACROH2A1	_LEAIITPPPAK[Lac (K)]K_	899.438	1015.24	1148.2
O75369	465	K	Filamin-B OS=Homo sapiens OX=9606 GN=FLNB PE=1 SV=2	FLNB	_GLQPK[Lac (K)]GVR_	59.2998	184.823	108.299
O75369	495	K	Filamin-B OS=Homo sapiens OX=9606 GN=FLNB PE=1 SV=2	FLNB	_GPK[Lac (K)]GLEELVK_	48.3916	76.911	71.8884
O75369	987	K	Filamin-B OS=Homo sapiens OX=9606 GN=FLNB PE=1 SV=2	FLNB	_K[Lac (K)]VVPC[Carbamidomethyl (C)]LVTPVTGR_	242.893	293.383	203.495
O75369	1416	K	Filamin-B OS=Homo sapiens OX=9606 GN=FLNB PE=1 SV=2	FLNB	_VPVK[Lac (K)]DVVDPSK_	10.9048	19.0417	21.1803
O75369	2530	K	Filamin-B OS=Homo sapiens OX=9606 GN=FLNB PE=1 SV=2	FLNB	_AFVGQK[Lac (K)]SSFLVDC[Carbamidomethyl (C)]SK_	12.9387		9.9578
O75376	288	K	Nuclear receptor corepressor 1 OS=Homo sapiens OX=9606 GN=NCOR1 PE=1 SV=2	NCOR1	_K[Lac (K)]LILFFK_	17.6669	7.73854	14.3872
O75376	637	K	Nuclear receptor corepressor 1 OS=Homo sapiens OX=9606 GN=NCOR1 PE=1 SV=2	NCOR1	_WTEEEMEVAK[Lac (K)]K_	1.7773	2.37178	10.6831
O75376	652	K	Nuclear receptor corepressor 1 OS=Homo sapiens OX=9606 GN=NCOR1 PE=1 SV=2	NCOR1	_NWAAIAK[Lac (K)]MVGTK_	23.5415	41.3576	34.3429
O75376	835	K	Nuclear receptor corepressor 1 OS=Homo sapiens OX=9606 GN=NCOR1 PE=1 SV=2	NCOR1	_VPENHASK[Lac (K)]VEGDNTK_	9.21801
O75376	1152	K	Nuclear receptor corepressor 1 OS=Homo sapiens OX=9606 GN=NCOR1 PE=1 SV=2	NCOR1	_GTPTSK[Lac (K)]ISVESIPSLR_	186.849	98.4301	73.6565
O75376	1336	K	Nuclear receptor corepressor 1 OS=Homo sapiens OX=9606 GN=NCOR1 PE=1 SV=2	NCOR1	_GK[Lac (K)]PYDGITTIK_	105.55	147.611	116.726
O75376	1439	K	Nuclear receptor corepressor 1 OS=Homo sapiens OX=9606 GN=NCOR1 PE=1 SV=2	NCOR1	_YEDVK[Lac (K)]AGETVR_		26.2978	13.8923
O75376	1518	K	Nuclear receptor corepressor 1 OS=Homo sapiens OX=9606 GN=NCOR1 PE=1 SV=2	NCOR1	_K[Lac (K)]STLTPTQR_	14.1775	8.35935	11.7525
O75376	2127	K	Nuclear receptor corepressor 1 OS=Homo sapiens OX=9606 GN=NCOR1 PE=1 SV=2	NCOR1	_VSPENLVDK[Lac (K)]SR_	80.0441	114.653	73.1996
O75391	166	K	Sperm-associated antigen 7 OS=Homo sapiens OX=9606 GN=SPAG7 PE=1 SV=2	SPAG7	_DK[Lac (K)]YSHLIGK_	42.0785	72.5192	91.559
O75391	173	K	Sperm-associated antigen 7 OS=Homo sapiens OX=9606 GN=SPAG7 PE=1 SV=2	SPAG7	_YSHLIGK[Lac (K)]GAAK_	36.2096	140.121	92.6235
O75396	169	K	Vesicle-trafficking protein SEC22b OS=Homo sapiens OX=9606 GN=SEC22B PE=1 SV=5	SEC22B	_GEALSALDSK[Lac (K)]ANNLSSLSK_	10.4353	7.63595	9.82182
O75420	249	K	GRB10-interacting GYF protein 1 OS=Homo sapiens OX=9606 GN=GIGYF1 PE=1 SV=2	GIGYF1	_K[Lac (K)]FEFDLR_	58.938	60.6482	62.4037
O75425	76	K	Motile sperm domain-containing protein 3 OS=Homo sapiens OX=9606 GN=MOSPD3 PE=1 SV=1	MOSPD3	_VLC[Carbamidomethyl (C)]TAPAK[Lac (K)]YTVFDAEGYVK_	8.4161	26.9834	5.20341
O75475	143	K	PC4 and SFRS1-interacting protein OS=Homo sapiens OX=9606 GN=PSIP1 PE=1 SV=1	PSIP1	_AVDITTPK[Lac (K)]AAR_	262.43	491.832	460.722
O75475	189	K	PC4 and SFRS1-interacting protein OS=Homo sapiens OX=9606 GN=PSIP1 PE=1 SV=1	PSIP1	_PAATEVK[Lac (K)]IPK_	36.1351	75.0056	125.391
O75475	407	K	PC4 and SFRS1-interacting protein OS=Homo sapiens OX=9606 GN=PSIP1 PE=1 SV=1	PSIP1	_FK[Lac (K)]VSQVIMEK_	288.64	496.557	496.571
O75533	195	K	Splicing factor 3B subunit 1 OS=Homo sapiens OX=9606 GN=SF3B1 PE=1 SV=3	SF3B1	_VVNGAAASQPPSK[Lac (K)]R_	75.8371	379.267	384.068
O75533	213	K	Splicing factor 3B subunit 1 OS=Homo sapiens OX=9606 GN=SF3B1 PE=1 SV=3	SF3B1	_WDQTADQTPGATPK[Lac (K)]K_	5.61639	17.8974	20.0356
O75533	214	K	Splicing factor 3B subunit 1 OS=Homo sapiens OX=9606 GN=SF3B1 PE=1 SV=3	SF3B1	_K[Lac (K)]LSSWDQAETPGHTPSLR_	83.7217	180.472	147.698
O75533	240	K	Splicing factor 3B subunit 1 OS=Homo sapiens OX=9606 GN=SF3B1 PE=1 SV=3	SF3B1	_AK[Lac (K)]GSETPGATPGSK_	2.65848	7.51679	1.57361
O75533	333	K	Splicing factor 3B subunit 1 OS=Homo sapiens OX=9606 GN=SF3B1 PE=1 SV=3	SF3B1	_GGDSIGETPTPGASK[Lac (K)]R_		123.856	162.404
O75554	274	K	WW domain-binding protein 4 OS=Homo sapiens OX=9606 GN=WBP4 PE=1 SV=1	WBP4	_SIQK[Lac (K)]QNSLGSNEEK_	9.00328	9.96175	23.9887
O75554	290	K	WW domain-binding protein 4 OS=Homo sapiens OX=9606 GN=WBP4 PE=1 SV=1	WBP4	_K[Lac (K)]SNPYGEWQEIK_	57.1748	76.3294	64.6693
O75717	915	K	WD repeat and HMG-box DNA-binding protein 1 OS=Homo sapiens OX=9606 GN=WDHD1 PE=1 SV=1	WDHD1	_VNPFK[Lac (K)]VSASSK_	17.2598	54.3306	66.0711
O75821	209	K	Eukaryotic translation initiation factor 3 subunit G OS=Homo sapiens OX=9606 GN=EIF3G PE=1 SV=2	EIF3G	_LPGELEPVQATQNK[Lac (K)]TGK_	2.71476	16.6756	7.48241
O75821	212	K	Eukaryotic translation initiation factor 3 subunit G OS=Homo sapiens OX=9606 GN=EIF3G PE=1 SV=2	EIF3G	_TGK[Lac (K)]YVPPSLR_	95.1601	207.05	132.521
O75822	122	K	Eukaryotic translation initiation factor 3 subunit J OS=Homo sapiens OX=9606 GN=EIF3J PE=1 SV=2	EIF3J	_K[Lac (K)]LQEESDLELAK_	15.8745	31.5192	36.2451
O75822	224	K	Eukaryotic translation initiation factor 3 subunit J OS=Homo sapiens OX=9606 GN=EIF3J PE=1 SV=2	EIF3J	_K[Lac (K)]GVVPGGGLK_	27.1773	111.662	95.5615
O75874	381	K	Isocitrate dehydrogenase [NADP] cytoplasmic OS=Homo sapiens OX=9606 GN=IDH1 PE=1 SV=2	IDH1	_DLAAC[Carbamidomethyl (C)]IK[Lac (K)]GLPNVQR_	111.65	152.855	97.5306
O75909	354	K	Cyclin-K OS=Homo sapiens OX=9606 GN=CCNK PE=1 SV=2	CCNK	_AAEPPPPK[Lac (K)]IPK_	56.6697	139.419	181.789
O75915	151	K	PRA1 family protein 3 OS=Homo sapiens OX=9606 GN=ARL6IP5 PE=1 SV=1	ARL6IP5	_LENK[Lac (K)]MEGIGLK_	305.313	464.264	343.666
O75947	63	K	ATP synthase subunit d, mitochondrial OS=Homo sapiens OX=9606 GN=ATP5PD PE=1 SV=3	ATP5PD	_ANVAK[Lac (K)]AGLVDDFEK_	55.9667	61.7719	43.1789
O75947	78	K	ATP synthase subunit d, mitochondrial OS=Homo sapiens OX=9606 GN=ATP5PD PE=1 SV=3	ATP5PD	_FNALK[Lac (K)]VPVPEDK_	12.6932	8.04488	23.0461
O75947	109	K	ATP synthase subunit d, mitochondrial OS=Homo sapiens OX=9606 GN=ATP5PD PE=1 SV=3	ATP5PD	_SC[Carbamidomethyl (C)]AEWVSLSK[Lac (K)]AR_	36.8978	89.4787	48.6169
O76021	373	K	Ribosomal L1 domain-containing protein 1 OS=Homo sapiens OX=9606 GN=RSL1D1 PE=1 SV=3	RSL1D1	_ATNESEDEIPQLVPIGK[Lac (K)]K_	3.07147	1.41496	3.56432
O76021	395	K	Ribosomal L1 domain-containing protein 1 OS=Homo sapiens OX=9606 GN=RSL1D1 PE=1 SV=3	RSL1D1	_SPAK[Lac (K)]SPNPSTPR_	39.7999	45.7281	51.1591
O76021	408	K	Ribosomal L1 domain-containing protein 1 OS=Homo sapiens OX=9606 GN=RSL1D1 PE=1 SV=3	RSL1D1	_K[Lac (K)]ALPASETPK_		258.419	529.332
O76021	468	K	Ribosomal L1 domain-containing protein 1 OS=Homo sapiens OX=9606 GN=RSL1D1 PE=1 SV=3	RSL1D1	_FFTTPSK[Lac (K)]SVR_	1206.52	2330.44	2684.57
O94763	357	K	Unconventional prefoldin RPB5 interactor 1 OS=Homo sapiens OX=9606 GN=URI1 PE=1 SV=3	URI1	_NTTLK[Lac (K)]FSEK_	44.4204	116.848	83.5162
O94776	460	K	Metastasis-associated protein MTA2 OS=Homo sapiens OX=9606 GN=MTA2 PE=1 SV=1	MTA2	_QTFLLQTTK[Lac (K)]LTR_	38.1865	47.9101	51.1903
O94776	531	K	Metastasis-associated protein MTA2 OS=Homo sapiens OX=9606 GN=MTA2 PE=1 SV=1	MTA2	_DLVAQAPLK[Lac (K)]PKTPR_	250.578	48.1897	410.557
O94776	533	K	Metastasis-associated protein MTA2 OS=Homo sapiens OX=9606 GN=MTA2 PE=1 SV=1	MTA2	_DLVAQAPLKPK[Lac (K)]TPR_	201.679	313.703	322.932
O94776	559	K	Metastasis-associated protein MTA2 OS=Homo sapiens OX=9606 GN=MTA2 PE=1 SV=1	MTA2	_GLGGIMVK[Lac (K)]R_	201.403	252.337	245.162
O94776	595	K	Metastasis-associated protein MTA2 OS=Homo sapiens OX=9606 GN=MTA2 PE=1 SV=1	MTA2	_QK[Lac (K)]LNPADAPNPVVFVATK_	116.088	104.739	96.8643
O94826	185	K	Mitochondrial import receptor subunit TOM70 OS=Homo sapiens OX=9606 GN=TOMM70 PE=1 SV=1	TOMM70	_AVELNPK[Lac (K)]YVK_	15.8086	29.6117	29.5042
O94842	207	K	TOX high mobility group box family member 4 OS=Homo sapiens OX=9606 GN=TOX4 PE=1 SV=1	TOX4	_TVVVEAGK[Lac (K)]K_	15.0482	29.1272	65.7782
O94992	165	K	Protein HEXIM1 OS=Homo sapiens OX=9606 GN=HEXIM1 PE=1 SV=1	HEXIM1	_HWK[Lac (K)]PYYK_		71.7013	85.8828
O95218	18	K	Zinc finger Ran-binding domain-containing protein 2 OS=Homo sapiens OX=9606 GN=ZRANB2 PE=1 SV=2	ZRANB2	_VSDGDWIC[Carbamidomethyl (C)]PDK[Lac (K)]K_	139.812	157.695	155.537
O95218	19	K	Zinc finger Ran-binding domain-containing protein 2 OS=Homo sapiens OX=9606 GN=ZRANB2 PE=1 SV=2	ZRANB2	_K[Lac (K)]C[Carbamidomethyl (C)]GNVNFAR_	3.76988	28.7427	43.9297
O95218	46	K	Zinc finger Ran-binding domain-containing protein 2 OS=Homo sapiens OX=9606 GN=ZRANB2 PE=1 SV=2	ZRANB2	_MM[Oxidation (M)]K[Lac (K)]AGGTEIGK_	45.8607	1140.78	1155.07
O95218	54	K	Zinc finger Ran-binding domain-containing protein 2 OS=Homo sapiens OX=9606 GN=ZRANB2 PE=1 SV=2	ZRANB2	_AGGTEIGK[Lac (K)]TLAEK_	12.751	56.8916	58.5418
O95218	137	K	Zinc finger Ran-binding domain-containing protein 2 OS=Homo sapiens OX=9606 GN=ZRANB2 PE=1 SV=2	ZRANB2	_GK[Lac (K)]AVGPASILK_	2163.31	3284.28	3073.49
O95292	147	K	Vesicle-associated membrane protein-associated protein B/C OS=Homo sapiens OX=9606 GN=VAPB PE=1 SV=3	VAPB	_IISTTASK[Lac (K)]TETPIVSK_	19.7814	14.6214	16.0728
O95359	2427	K	Transforming acidic coiled-coil-containing protein 2 OS=Homo sapiens OX=9606 GN=TACC2 PE=1 SV=3	TACC2	_TPLK[Lac (K)]TDTFR_	31.0155	77.4121	74.4097
O95365	396	K	Zinc finger and BTB domain-containing protein 7A OS=Homo sapiens OX=9606 GN=ZBTB7A PE=1 SV=1	ZBTB7A	_VIQGAGK[Lac (K)]LPR_	71.3104	192.263	183.177
O95373	1013	K	Importin-7 OS=Homo sapiens OX=9606 GN=IPO7 PE=1 SV=1	IPO7	_MIEK[Lac (K)]HGGYK_	25.3847	25.6843	33.6667
O95400	26	K	CD2 antigen cytoplasmic tail-binding protein 2 OS=Homo sapiens OX=9606 GN=CD2BP2 PE=1 SV=1	CD2BP2	_K[Lac (K)]LVDPVAGSGGPGSR_	122.826	257.131	246.977
O95400	321	K	CD2 antigen cytoplasmic tail-binding protein 2 OS=Homo sapiens OX=9606 GN=CD2BP2 PE=1 SV=1	CD2BP2	_K[Lac (K)]LDPPGGQFYNSK_	18.8431	42.4946	32.5906
O95433	3	K	Activator of 90 kDa heat shock protein ATPase homolog 1 OS=Homo sapiens OX=9606 GN=AHSA1 PE=1 SV=1	AHSA1	_[Acetyl (Protein N-term)]AK[Lac (K)]WGEGDPR_	176.144	83.6145	129.729
O95433	203	K	Activator of 90 kDa heat shock protein ATPase homolog 1 OS=Homo sapiens OX=9606 GN=AHSA1 PE=1 SV=1	AHSA1	_PVGVK[Lac (K)]IPTC[Carbamidomethyl (C)]K_	301.692	707.549	558.934
O95453	525	K	Poly(A)-specific ribonuclease PARN OS=Homo sapiens OX=9606 GN=PARN PE=1 SV=1	PARN	_K[Lac (K)]WTEDSWK_	52.3652	87.9855	76.4466
O95453	616	K	Poly(A)-specific ribonuclease PARN OS=Homo sapiens OX=9606 GN=PARN PE=1 SV=1	PARN	_K[Lac (K)]ELSPAGSISK_	7.10484	27.9921	23.3346
O95487	836	K	Protein transport protein Sec24B OS=Homo sapiens OX=9606 GN=SEC24B PE=1 SV=2	SEC24B	_SSTK[Lac (K)]VVQHLGPATDFYK_	8.69784	6.83645	11.8539
O95757	249	K	Heat shock 70 kDa protein 4L OS=Homo sapiens OX=9606 GN=HSPA4L PE=1 SV=3	HSPA4L	_NFDEALVDYFC[Carbamidomethyl (C)]DEFK[Lac (K)]TK_			2.15277
O95757	388	K	Heat shock 70 kDa protein 4L OS=Homo sapiens OX=9606 GN=HSPA4L PE=1 SV=3	HSPA4L	_GC[Carbamidomethyl (C)]ALQC[Carbamidomethyl (C)]AILSPAFK[Lac (K)]VR_	369.749	381.207	256.399
O95757	573	K	Heat shock 70 kDa protein 4L OS=Homo sapiens OX=9606 GN=HSPA4L PE=1 SV=3	HSPA4L	_LNQTLK[Lac (K)]K_	33.6195	40.739	20.7281
O95758	257	K	Polypyrimidine tract-binding protein 3 OS=Homo sapiens OX=9606 GN=PTBP3 PE=1 SV=2	PTBP3	_IDFSK[Lac (K)]LTSLNVK_	90.1269	64.0572	98.5678
O95758	264	K	Polypyrimidine tract-binding protein 3 OS=Homo sapiens OX=9606 GN=PTBP3 PE=1 SV=2	PTBP3	_LTSLNVK[Lac (K)]YNNDK_	30.5426	45.4145	61.6588
O95782	6	K	AP-2 complex subunit alpha-1 OS=Homo sapiens OX=9606 GN=AP2A1 PE=1 SV=3	AP2A1	_PAVSK[Lac (K)]GDGMR_	75.7354	65.3618	68.7948
O95785	988	K	Protein Wiz OS=Homo sapiens OX=9606 GN=WIZ PE=1 SV=2	WIZ	_K[Lac (K)]TPLALAGSPTPK_	22.1409	38.0285	34.9471
O95785	1112	K	Protein Wiz OS=Homo sapiens OX=9606 GN=WIZ PE=1 SV=2	WIZ	_ALAK[Lac (K)]MMGGAGPGSSLEAR_	16.0667	23.5838	22.6893
O95785	1138	K	Protein Wiz OS=Homo sapiens OX=9606 GN=WIZ PE=1 SV=2	WIZ	_SPSDLHISPLAK[Lac (K)]K_	9.94362	6.90931	18.2053
O95785	1175	K	Protein Wiz OS=Homo sapiens OX=9606 GN=WIZ PE=1 SV=2	WIZ	_K[Lac (K)]LKPEQIR_	16.3735	7.9138	10.4088
O95785	1322	K	Protein Wiz OS=Homo sapiens OX=9606 GN=WIZ PE=1 SV=2	WIZ	_PGK[Lac (K)]PGAGPAQVPR_		102.347	180
O95785	1382	K	Protein Wiz OS=Homo sapiens OX=9606 GN=WIZ PE=1 SV=2	WIZ	_TYIQTELPFK[Lac (K)]AK_	59.0277	81.3127	64.1901
O95785	1477	K	Protein Wiz OS=Homo sapiens OX=9606 GN=WIZ PE=1 SV=2	WIZ	_DSDK[Lac (K)]RPSLGLAPGGLAVVGR_	9.9668	4.4522	9.41102
O95810	286	K	Caveolae-associated protein 2 OS=Homo sapiens OX=9606 GN=CAVIN2 PE=1 SV=3	CAVIN2	_ISSGK[Lac (K)]SSPFK_	14.3098	105.663	101.891
O95816	5	K	BAG family molecular chaperone regulator 2 OS=Homo sapiens OX=9606 GN=BAG2 PE=1 SV=1	BAG2	_[Acetyl (Protein N-term)]AQAK[Lac (K)]INAK_	25.8556	218.179	277.473
O95816	200	K	BAG family molecular chaperone regulator 2 OS=Homo sapiens OX=9606 GN=BAG2 PE=1 SV=1	BAG2	_GAGSK[Lac (K)]TLQQNAESR_	14.5571	41.6959	24.9965
O95831	388	K	Apoptosis-inducing factor 1, mitochondrial OS=Homo sapiens OX=9606 GN=AIFM1 PE=1 SV=1	AIFM1	_K[Lac (K)]VETDHIVAAVGLEPNVELAK_	9.65581		12.6932
O95831	593	K	Apoptosis-inducing factor 1, mitochondrial OS=Homo sapiens OX=9606 GN=AIFM1 PE=1 SV=1	AIFM1	_IIK[Lac (K)]DGEQHEDLNEVAK_	3.69687	27.4049	10.6041
O95983	41	K	Methyl-CpG-binding domain protein 3 OS=Homo sapiens OX=9606 GN=MBD3 PE=1 SV=1	MBD3	_DVFYYSPSGK[Lac (K)]K_	42.069	29.9917	39.3078
O95994	39	K	Anterior gradient protein 2 homolog OS=Homo sapiens OX=9606 GN=AGR2 PE=1 SV=1	AGR2	_PK[Lac (K)]LPQTLSR_	203.6	219.867	206.557
O95994	95	K	Anterior gradient protein 2 homolog OS=Homo sapiens OX=9606 GN=AGR2 PE=1 SV=1	AGR2	_VFAENK[Lac (K)]EIQK_	20.0774	184.752	117.222
O96028	573	K	Histone-lysine N-methyltransferase NSD2 OS=Homo sapiens OX=9606 GN=NSD2 PE=1 SV=1	NSD2	_TSSYK[Lac (K)]AMEAASSLK_	11.7385	16.9158	22.9352
O96028	582	K	Histone-lysine N-methyltransferase NSD2 OS=Homo sapiens OX=9606 GN=NSD2 PE=1 SV=1	NSD2	_AMEAASSLK[Lac (K)]SQAATK_	2.74121	1.11149	20.8578
P00338	59	K	L-lactate dehydrogenase A chain OS=Homo sapiens OX=9606 GN=LDHA PE=1 SV=2	LDHA	_LK[Lac (K)]GEMMDLQHGSLFLR_	51.6561	18.4642	26.7172
P00338	81	K	L-lactate dehydrogenase A chain OS=Homo sapiens OX=9606 GN=LDHA PE=1 SV=2	LDHA	_IVSGK[Lac (K)]DYNVTANSK_	1.40237	73.8167	108.139
P00338	222	K	L-lactate dehydrogenase A chain OS=Homo sapiens OX=9606 GN=LDHA PE=1 SV=2	LDHA	_TLHPDLGTDK[Lac (K)]DKEQWK_	22.4189	20.074	22.4495
P00338	232	K	L-lactate dehydrogenase A chain OS=Homo sapiens OX=9606 GN=LDHA PE=1 SV=2	LDHA	_EVHK[Lac (K)]QVVESAYEVIK_	19.3189	15.0944	23.6704
P00338	278	K	L-lactate dehydrogenase A chain OS=Homo sapiens OX=9606 GN=LDHA PE=1 SV=2	LDHA	_VHPVSTMIK[Lac (K)]GLYGIK_	68.6465	83.501	63.6202
P00338	318	K	L-lactate dehydrogenase A chain OS=Homo sapiens OX=9606 GN=LDHA PE=1 SV=2	LDHA	_K[Lac (K)]SADTLWGIQK_	83.001	122.692	134.752
P00352	36	K	Aldehyde dehydrogenase 1A1 OS=Homo sapiens OX=9606 GN=ALDH1A1 PE=1 SV=2	ALDH1A1	_IFINNEWHDSVSGK[Lac (K)]K_	122.888	213.347	238.54
P00352	91	K	Aldehyde dehydrogenase 1A1 OS=Homo sapiens OX=9606 GN=ALDH1A1 PE=1 SV=2	ALDH1A1	_LLYK[Lac (K)]LADLIER_	374.878	265.533	244.432
P00352	139	K	Aldehyde dehydrogenase 1A1 OS=Homo sapiens OX=9606 GN=ALDH1A1 PE=1 SV=2	ALDH1A1	_YC[Carbamidomethyl (C)]AGWADK[Lac (K)]IQGR_	525.429	881.133	572.813
P00352	252	K	Aldehyde dehydrogenase 1A1 OS=Homo sapiens OX=9606 GN=ALDH1A1 PE=1 SV=2	ALDH1A1	_VAFTGSTEVGK[Lac (K)]LIK_	164.365	171.219	143.732
P00352	255	K	Aldehyde dehydrogenase 1A1 OS=Homo sapiens OX=9606 GN=ALDH1A1 PE=1 SV=2	ALDH1A1	_LIK[Lac (K)]EAAGK_	246.243	309.667	436.598
P00352	362	K	Aldehyde dehydrogenase 1A1 OS=Homo sapiens OX=9606 GN=ALDH1A1 PE=1 SV=2	ALDH1A1	_ILDLIESGK[Lac (K)]K_	1498.04	2159.27	1750.44
P00352	367	K	Aldehyde dehydrogenase 1A1 OS=Homo sapiens OX=9606 GN=ALDH1A1 PE=1 SV=2	ALDH1A1	_EGAK[Lac (K)]LEC[Carbamidomethyl (C)]GGGPWGNK_	112.344	329.578	145.068
P00352	398	K	Aldehyde dehydrogenase 1A1 OS=Homo sapiens OX=9606 GN=ALDH1A1 PE=1 SV=2	ALDH1A1	_IAK[Lac (K)]EEIFGPVQQIMK_	119.98	64.7419	28.915
P00352	410	K	Aldehyde dehydrogenase 1A1 OS=Homo sapiens OX=9606 GN=ALDH1A1 PE=1 SV=2	ALDH1A1	_EEIFGPVQQIMK[Lac (K)]FK_	30.7726	9.81102	18.3961
P00352	412	K	Aldehyde dehydrogenase 1A1 OS=Homo sapiens OX=9606 GN=ALDH1A1 PE=1 SV=2	ALDH1A1	_FK[Lac (K)]SLDDVIK_	198.662	282.924	262.893
P00352	419	K	Aldehyde dehydrogenase 1A1 OS=Homo sapiens OX=9606 GN=ALDH1A1 PE=1 SV=2	ALDH1A1	_SLDDVIK[Lac (K)]R_	835.362	1793.39	1722.01
P00352	490	K	Aldehyde dehydrogenase 1A1 OS=Homo sapiens OX=9606 GN=ALDH1A1 PE=1 SV=2	ALDH1A1	_ELGEYGFHEYTEVK[Lac (K)]TVTVK_	39.6203	27.3447	44.1143
P00352	495	K	Aldehyde dehydrogenase 1A1 OS=Homo sapiens OX=9606 GN=ALDH1A1 PE=1 SV=2	ALDH1A1	_TVTVK[Lac (K)]ISQK_	138.057	664.496	781.568
P00367	503	K	Glutamate dehydrogenase 1, mitochondrial OS=Homo sapiens OX=9606 GN=GLUD1 PE=1 SV=2	GLUD1	_ISGASEK[Lac (K)]DIVHSGLAYTMER_	28.3934	33.5896	11.9398
P00387	164	K	NADH-cytochrome b5 reductase 3 OS=Homo sapiens OX=9606 GN=CYB5R3 PE=1 SV=3	CYB5R3	_K[Lac (K)]SNPIIR_	29.6164	172.513	119.282
P00505	59	K	Aspartate aminotransferase, mitochondrial OS=Homo sapiens OX=9606 GN=GOT2 PE=1 SV=3	GOT2	_K[Lac (K)]MNLGVGAYR_	30.0409	64.668	75.1346
P00505	234	K	Aspartate aminotransferase, mitochondrial OS=Homo sapiens OX=9606 GN=GOT2 PE=1 SV=3	GOT2	_EIATVVK[Lac (K)]K_		54.6459	46.814
P00558	131	K	Phosphoglycerate kinase 1 OS=Homo sapiens OX=9606 GN=PGK1 PE=1 SV=3	PGK1	_FHVEEEGK[Lac (K)]GK_	154.548	157.321	153.416
P00558	146	K	Phosphoglycerate kinase 1 OS=Homo sapiens OX=9606 GN=PGK1 PE=1 SV=3	PGK1	_AEPAK[Lac (K)]IEAFR_	153.482	207.339	181.232
P00558	156	K	Phosphoglycerate kinase 1 OS=Homo sapiens OX=9606 GN=PGK1 PE=1 SV=3	PGK1	_ASLSK[Lac (K)]LGDVYVNDAFGTAHR_	18.2199	30.3036	24.1118
P00558	220	K	Phosphoglycerate kinase 1 OS=Homo sapiens OX=9606 GN=PGK1 PE=1 SV=3	PGK1	_VADK[Lac (K)]IQLINNMLDK_	46.709	16.8391	13.7522
P00558	267	K	Phosphoglycerate kinase 1 OS=Homo sapiens OX=9606 GN=PGK1 PE=1 SV=3	PGK1	_IVK[Lac (K)]DLMSK_	47.8321	58.834	60.0452
P00558	323	K	Phosphoglycerate kinase 1 OS=Homo sapiens OX=9606 GN=PGK1 PE=1 SV=3	PGK1	_K[Lac (K)]YAEAVTR_	350.014	477.245	437.511
P00558	361	K	Phosphoglycerate kinase 1 OS=Homo sapiens OX=9606 GN=PGK1 PE=1 SV=3	PGK1	_ALMDEVVK[Lac (K)]ATSR_	179.935	216.027	165.449
P02538	168	K	Keratin, type II cytoskeletal 6A OS=Homo sapiens OX=9606 GN=KRT6A PE=1 SV=3	KRT6A	_EQIK[Lac (K)]TLNNK_		362.001	395.707
P02538	173	K	Keratin, type II cytoskeletal 6A OS=Homo sapiens OX=9606 GN=KRT6A PE=1 SV=3	KRT6A	_TLNNK[Lac (K)]FASFIDK_	21.0293	45.3201	28.6324
P02538	180	K	Keratin, type II cytoskeletal 6A OS=Homo sapiens OX=9606 GN=KRT6A PE=1 SV=3	KRT6A	_FASFIDK[Lac (K)]VR_	2942.64	4361.23	5423.94
P02538	189	K	Keratin, type II cytoskeletal 6A OS=Homo sapiens OX=9606 GN=KRT6A PE=1 SV=3	KRT6A	_FLEQQNK[Lac (K)]VLETK_	22.703	42.1197	41.1562
P02538	252	K	Keratin, type II cytoskeletal 6A OS=Homo sapiens OX=9606 GN=KRT6A PE=1 SV=3	KRT6A	_NK[Lac (K)]YEDEINKR_	98.9091	421.598	487.141
P02538	259	K	Keratin, type II cytoskeletal 6A OS=Homo sapiens OX=9606 GN=KRT6A PE=1 SV=3	KRT6A	_NKYEDEINK[Lac (K)]R_	86.7719	255.075	337.62
P02538	467	K	Keratin, type II cytoskeletal 6A OS=Homo sapiens OX=9606 GN=KRT6A PE=1 SV=3	KRT6A	_K[Lac (K)]LLEGEEC[Carbamidomethyl (C)]R_		18.925	10.7522
P02545	78	K	Prelamin-A/C OS=Homo sapiens OX=9606 GN=LMNA PE=1 SV=1	LMNA	_EVSGIK[Lac (K)]AAYEAELGDAR_	16.5805	5.23022	12.8198
P02545	135	K	Prelamin-A/C OS=Homo sapiens OX=9606 GN=LMNA PE=1 SV=1	LMNA	_LK[Lac (K)]DLEALLNSK_	48.5947	62.6561	41.5549
P02545	171	K	Prelamin-A/C OS=Homo sapiens OX=9606 GN=LMNA PE=1 SV=1	LMNA	_GQVAK[Lac (K)]LEAALGEAK_	36.417	24.9532	36.2852
P02545	180	K	Prelamin-A/C OS=Homo sapiens OX=9606 GN=LMNA PE=1 SV=1	LMNA	_LEAALGEAK[Lac (K)]K_	45.0416	140.129	201.066
P02545	181	K	Prelamin-A/C OS=Homo sapiens OX=9606 GN=LMNA PE=1 SV=1	LMNA	_K[Lac (K)]QLQDEMLR_	8.9404	5.15726	19.0755
P02545	208	K	Prelamin-A/C OS=Homo sapiens OX=9606 GN=LMNA PE=1 SV=1	LMNA	_EELDFQK[Lac (K)]NIYSEELR_	240.385	199.347	194.105
P02545	233	K	Prelamin-A/C OS=Homo sapiens OX=9606 GN=LMNA PE=1 SV=1	LMNA	_LVEIDNGK[Lac (K)]QR_		132.179	172.975
P02545	270	K	Prelamin-A/C OS=Homo sapiens OX=9606 GN=LMNA PE=1 SV=1	LMNA	_TYSAK[Lac (K)]LDNAR_	1.335	509.462	842.107
P02545	378	K	Prelamin-A/C OS=Homo sapiens OX=9606 GN=LMNA PE=1 SV=1	LMNA	_K[Lac (K)]LLEGEEER_		93.9419	114.005
P02792	144	K	Ferritin light chain OS=Homo sapiens OX=9606 GN=FTL PE=1 SV=2	FTL	_K[Lac (K)]MGDHLTNLHR_	8.78109	3.31948	6.10735
P04040	23	K	Catalase OS=Homo sapiens OX=9606 GN=CAT PE=1 SV=3	CAT	_AAQK[Lac (K)]ADVLTTGAGNPVGDK_	5.72236	26.3639	21.0368
P04075	13	K	Fructose-bisphosphate aldolase A OS=Homo sapiens OX=9606 GN=ALDOA PE=1 SV=2	ALDOA	_PYQYPALTPEQK[Lac (K)]K_	434.859	489.567	589.502
P04075	14	K	Fructose-bisphosphate aldolase A OS=Homo sapiens OX=9606 GN=ALDOA PE=1 SV=2	ALDOA	_K[Lac (K)]ELSDIAHR_		78.3749	72.6505
P04075	28	K	Fructose-bisphosphate aldolase A OS=Homo sapiens OX=9606 GN=ALDOA PE=1 SV=2	ALDOA	_IVAPGK[Lac (K)]GILAADESTGSIAK_	208.43	295.873	285.896
P04075	42	K	Fructose-bisphosphate aldolase A OS=Homo sapiens OX=9606 GN=ALDOA PE=1 SV=2	ALDOA	_GILAADESTGSIAK[Lac (K)]R_	323.116	513.276	508.278
P04075	101	K	Fructose-bisphosphate aldolase A OS=Homo sapiens OX=9606 GN=ALDOA PE=1 SV=2	ALDOA	_SK[Lac (K)]GGVVGIK_		181.087	420.818
P04075	108	K	Fructose-bisphosphate aldolase A OS=Homo sapiens OX=9606 GN=ALDOA PE=1 SV=2	ALDOA	_GGVVGIK[Lac (K)]VDK_	283.53	378.192	391.705
P04075	147	K	Fructose-bisphosphate aldolase A OS=Homo sapiens OX=9606 GN=ALDOA PE=1 SV=2	ALDOA	_DGADFAK[Lac (K)]WR_	8656.17	12951.2	16690.4
P04075	230	K	Fructose-bisphosphate aldolase A OS=Homo sapiens OX=9606 GN=ALDOA PE=1 SV=2	ALDOA	_ALSDHHIYLEGTLLK[Lac (K)]PNMVTPGHAC[Carbamidomethyl (C)]TQK_	295.701	293.349	434.153
P04075	312	K	Fructose-bisphosphate aldolase A OS=Homo sapiens OX=9606 GN=ALDOA PE=1 SV=2	ALDOA	_ALQASALK[Lac (K)]AWGGK_	109.386	144.388	154.528
P04075	322	K	Fructose-bisphosphate aldolase A OS=Homo sapiens OX=9606 GN=ALDOA PE=1 SV=2	ALDOA	_ENLK[Lac (K)]AAQEEYVK_	35.3074	90.7822	85.9891
P04075	330	K	Fructose-bisphosphate aldolase A OS=Homo sapiens OX=9606 GN=ALDOA PE=1 SV=2	ALDOA	_AAQEEYVK[Lac (K)]R_	88.9515	114.858	120.946
P04080	91	K	Cystatin-B OS=Homo sapiens OX=9606 GN=CSTB PE=1 SV=2	CSTB	_AK[Lac (K)]HDELTYF_	57.1924	59.0948	47.4996
P04083	90	K	Annexin A1 OS=Homo sapiens OX=9606 GN=ANXA1 PE=1 SV=2	ANXA1	_AAYLQETGK[Lac (K)]PLDETLK_	126.037	126.898	180.391
P04083	97	K	Annexin A1 OS=Homo sapiens OX=9606 GN=ANXA1 PE=1 SV=2	ANXA1	_AAYLQETGKPLDETLK[Lac (K)]K_	31.179	41.6531	78.4391
P04083	166	K	Annexin A1 OS=Homo sapiens OX=9606 GN=ANXA1 PE=1 SV=2	ANXA1	_DLAK[Lac (K)]DITSDTSGDFR_	167.29	171.095	177.122
P04083	185	K	Annexin A1 OS=Homo sapiens OX=9606 GN=ANXA1 PE=1 SV=2	ANXA1	_NALLSLAK[Lac (K)]GDR_	465.59	488.618	716.949
P04083	214	K	Annexin A1 OS=Homo sapiens OX=9606 GN=ANXA1 PE=1 SV=2	ANXA1	_K[Lac (K)]GTDVNVFNTILTTR_	291.968	128.68	74.9291
P04083	250	K	Annexin A1 OS=Homo sapiens OX=9606 GN=ANXA1 PE=1 SV=2	ANXA1	_HDMNK[Lac (K)]VLDLELK_	30.6092	23.9808	40.9119
P04083	262	K	Annexin A1 OS=Homo sapiens OX=9606 GN=ANXA1 PE=1 SV=2	ANXA1	_GDIEK[Lac (K)]C[Carbamidomethyl (C)]LTAIVK_	10.7133	13.2321	12.1453
P04083	274	K	Annexin A1 OS=Homo sapiens OX=9606 GN=ANXA1 PE=1 SV=2	ANXA1	_C[Carbamidomethyl (C)]ATSK[Lac (K)]PAFFAEK_	31.6679	56.6169	36.1303
P04083	281	K	Annexin A1 OS=Homo sapiens OX=9606 GN=ANXA1 PE=1 SV=2	ANXA1	_PAFFAEK[Lac (K)]LHQAMK_	82.8674	119.471	108.38
P04083	287	K	Annexin A1 OS=Homo sapiens OX=9606 GN=ANXA1 PE=1 SV=2	ANXA1	_LHQAMK[Lac (K)]GVGTR_	45.951	73.6399	112.283
P04083	312	K	Annexin A1 OS=Homo sapiens OX=9606 GN=ANXA1 PE=1 SV=2	ANXA1	_SEIDMNDIK[Lac (K)]AFYQK_	296.388	313.976	223.798
P04264	366	K	Keratin, type II cytoskeletal 1 OS=Homo sapiens OX=9606 GN=KRT1 PE=1 SV=6	KRT1	_SK[Lac (K)]AEAESLYQSK_		20.2238	18.7936
P04264	395	K	Keratin, type II cytoskeletal 1 OS=Homo sapiens OX=9606 GN=KRT1 PE=1 SV=6	KRT1	_NSK[Lac (K)]IEISELNR_	18.5135	17.2665	35.9407
P04406	5	K	Glyceraldehyde-3-phosphate dehydrogenase OS=Homo sapiens OX=9606 GN=GAPDH PE=1 SV=3	GAPDH	_VK[Lac (K)]VGVNGFGR_	50.3201	80.1225	62.6664
P04406	194	K	Glyceraldehyde-3-phosphate dehydrogenase OS=Homo sapiens OX=9606 GN=GAPDH PE=1 SV=3	GAPDH	_TVDGPSGK[Lac (K)]LWR_	1220.57	1435.39	1342.19
P04406	215	K	Glyceraldehyde-3-phosphate dehydrogenase OS=Homo sapiens OX=9606 GN=GAPDH PE=1 SV=3	GAPDH	_GALQNIIPASTGAAK[Lac (K)]AVGK_	1927.32	2266.47	2414.39
P04406	219	K	Glyceraldehyde-3-phosphate dehydrogenase OS=Homo sapiens OX=9606 GN=GAPDH PE=1 SV=3	GAPDH	_AVGK[Lac (K)]VIPELNGK_	59.9472	119.802	123.24
P04406	254	K	Glyceraldehyde-3-phosphate dehydrogenase OS=Homo sapiens OX=9606 GN=GAPDH PE=1 SV=3	GAPDH	_LEKPAK[Lac (K)]YDDIK_	36.1076	224.328	190.689
P04406	263	K	Glyceraldehyde-3-phosphate dehydrogenase OS=Homo sapiens OX=9606 GN=GAPDH PE=1 SV=3	GAPDH	_VVK[Lac (K)]QASEGPLK_	4.83698	874.002	1159.11
P04406	334	K	Glyceraldehyde-3-phosphate dehydrogenase OS=Homo sapiens OX=9606 GN=GAPDH PE=1 SV=3	GAPDH	_VVDLMAHMASK[Lac (K)]E_	36.5448	30.8032	30.9532
P04792	114	K	Heat shock protein beta-1 OS=Homo sapiens OX=9606 GN=HSPB1 PE=1 SV=2	HSPB1	_TK[Lac (K)]DGVVEITGK_	12.3593	36.3344	32.3783
P04792	198	K	Heat shock protein beta-1 OS=Homo sapiens OX=9606 GN=HSPB1 PE=1 SV=2	HSPB1	_AQLGGPEAAK[Lac (K)]SDETAAK_	7.36219	30.8502	38.1549
P04798	454	K	Cytochrome P450 1A1 OS=Homo sapiens OX=9606 GN=CYP1A1 PE=1 SV=1	CYP1A1	_VIIFGMGK[Lac (K)]R_	172.637	287.617	331.481
P04843	516	K	Dolichyl-diphosphooligosaccharide--protein glycosyltransferase subunit 1 OS=Homo sapiens OX=9606 GN=RPN1 PE=1 SV=1	RPN1	_DISTLNSGK[Lac (K)]K_	6.48098	25.3706	21.8063
P04843	538	K	Dolichyl-diphosphooligosaccharide--protein glycosyltransferase subunit 1 OS=Homo sapiens OX=9606 GN=RPN1 PE=1 SV=1	RPN1	_LK[Lac (K)]TEGSDLC[Carbamidomethyl (C)]DR_	17.5292	90.68	72.0262
P04843	559	K	Dolichyl-diphosphooligosaccharide--protein glycosyltransferase subunit 1 OS=Homo sapiens OX=9606 GN=RPN1 PE=1 SV=1	RPN1	_LDAQVK[Lac (K)]ELVLK_	29.0053	27.046	25.6836
P04843	579	K	Dolichyl-diphosphooligosaccharide--protein glycosyltransferase subunit 1 OS=Homo sapiens OX=9606 GN=RPN1 PE=1 SV=1	RPN1	_K[Lac (K)]DTYIENEK_	19.2433	39.0479	35.6891
P05023	54	K	Sodium/potassium-transporting ATPase subunit alpha-1 OS=Homo sapiens OX=9606 GN=ATP1A1 PE=1 SV=1	ATP1A1	_K[Lac (K)]YGTDLSR_	4.48106	102.35	101.217
P05091	369	K	Aldehyde dehydrogenase, mitochondrial OS=Homo sapiens OX=9606 GN=ALDH2 PE=1 SV=2	ALDH2	_K[Lac (K)]ILGYINTGK_	24.2258	69.6209	40.1174
P05091	428	K	Aldehyde dehydrogenase, mitochondrial OS=Homo sapiens OX=9606 GN=ALDH2 PE=1 SV=2	ALDH2	_FK[Lac (K)]TIEEVVGR_	37.1695	17.0588	23.6406
P05141	147	K	ADP/ATP translocase 2 OS=Homo sapiens OX=9606 GN=SLC25A5 PE=1 SV=7	SLC25A5	_LAADVGK[Lac (K)]AGAER_		94.5103	53.1915
P05141	163	K	ADP/ATP translocase 2 OS=Homo sapiens OX=9606 GN=SLC25A5 PE=1 SV=7	SLC25A5	_GLGDC[Carbamidomethyl (C)]LVK[Lac (K)]IYK_	64.5912	74.1825	62.5967
P05141	166	K	ADP/ATP translocase 2 OS=Homo sapiens OX=9606 GN=SLC25A5 PE=1 SV=7	SLC25A5	_IYK[Lac (K)]SDGIK_		100.835	87.2481
P05141	245	K	ADP/ATP translocase 2 OS=Homo sapiens OX=9606 GN=SLC25A5 PE=1 SV=7	SLC25A5	_K[Lac (K)]GTDIMYTGTLDC[Carbamidomethyl (C)]WR_	18.2187	12.3194	19.1613
P05387	25	K	60S acidic ribosomal protein P2 OS=Homo sapiens OX=9606 GN=RPLP2 PE=1 SV=1	RPLP2	_K[Lac (K)]ILDSVGIEADDDR_	10.5432	21.4288
P05455	328	K	Lupus La protein OS=Homo sapiens OX=9606 GN=SSB PE=1 SV=2	SSB	_IIEDQQESLNK[Lac (K)]WK_	72.11	120.78	121.654
P05455	354	K	Lupus La protein OS=Homo sapiens OX=9606 GN=SSB PE=1 SV=2	SSB	_GK[Lac (K)]VQFQGK_	317.698	1683.02	2046.56
P05455	360	K	Lupus La protein OS=Homo sapiens OX=9606 GN=SSB PE=1 SV=2	SSB	_VQFQGK[Lac (K)]K_	483.166	762.261	878.608
P05556	774	K	Integrin beta-1 OS=Homo sapiens OX=9606 GN=ITGB1 PE=1 SV=2	ITGB1	_MNAK[Lac (K)]WDTGENPIYK_	22.6332	22.3238	25.6084
P05556	794	K	Integrin beta-1 OS=Homo sapiens OX=9606 GN=ITGB1 PE=1 SV=2	ITGB1	_SAVTTVVNPK[Lac (K)]YEGK_	168.896	242.168	209.601
P05783	167	K	Keratin, type I cytoskeletal 18 OS=Homo sapiens OX=9606 GN=KRT18 PE=1 SV=2	KRT18	_VK[Lac (K)]YETELAMR_	1413.6	3447.51	3915.95
P05783	187	K	Keratin, type I cytoskeletal 18 OS=Homo sapiens OX=9606 GN=KRT18 PE=1 SV=2	KRT18	_K[Lac (K)]VIDDTNITR_	1209.12	3247.8	3397.1
P05783	247	K	Keratin, type I cytoskeletal 18 OS=Homo sapiens OX=9606 GN=KRT18 PE=1 SV=2	KRT18	_SQDLAK[Lac (K)]IMADIR_	544.766	518.692	594.906
P05783	317	K	Keratin, type I cytoskeletal 18 OS=Homo sapiens OX=9606 GN=KRT18 PE=1 SV=2	KRT18	_NLK[Lac (K)]ASLENSLR_	61.1492	113.292	149.212
P05783	370	K	Keratin, type I cytoskeletal 18 OS=Homo sapiens OX=9606 GN=KRT18 PE=1 SV=2	KRT18	_QAQEYEALLNIK[Lac (K)]VK_	90.0589	25.9556	74.2917
P05783	372	K	Keratin, type I cytoskeletal 18 OS=Homo sapiens OX=9606 GN=KRT18 PE=1 SV=2	KRT18	_VK[Lac (K)]LEAEIATYR_	762.59	1034.22	1320.15
P05783	417	K	Keratin, type I cytoskeletal 18 OS=Homo sapiens OX=9606 GN=KRT18 PE=1 SV=2	KRT18	_IVDGK[Lac (K)]VVSETNDTK_	54.9904	20258.2	20227.3
P05783	426	K	Keratin, type I cytoskeletal 18 OS=Homo sapiens OX=9606 GN=KRT18 PE=1 SV=2	KRT18	_VVSETNDTK[Lac (K)]VLR_	2074.45	6455.67	6340
P05787	11	K	Keratin, type II cytoskeletal 8 OS=Homo sapiens OX=9606 GN=KRT8 PE=1 SV=7	KRT8	_SYK[Lac (K)]VSTSGPR_	14418.1	33601.7	34553.3
P05787	117	K	Keratin, type II cytoskeletal 8 OS=Homo sapiens OX=9606 GN=KRT8 PE=1 SV=7	KRT8	_FLEQQNK[Lac (K)]MLETK_	147.852	308.843	312.741
P05787	122	K	Keratin, type II cytoskeletal 8 OS=Homo sapiens OX=9606 GN=KRT8 PE=1 SV=7	KRT8	_MLETK[Lac (K)]WSLLQQQK_	1560.91	1646.45	1892.41
P05787	130	K	Keratin, type II cytoskeletal 8 OS=Homo sapiens OX=9606 GN=KRT8 PE=1 SV=7	KRT8	_WSLLQQQK[Lac (K)]TAR_	1711	2796.43	3359.27
P05787	158	K	Keratin, type II cytoskeletal 8 OS=Homo sapiens OX=9606 GN=KRT8 PE=1 SV=7	KRT8	_QLETLGQEK[Lac (K)]LK_	331.811	869.129	935.955
P05787	197	K	Keratin, type II cytoskeletal 8 OS=Homo sapiens OX=9606 GN=KRT8 PE=1 SV=7	KRT8	_TEMENEFVLIK[Lac (K)]K_	123.671	156.812	183.798
P05787	198	K	Keratin, type II cytoskeletal 8 OS=Homo sapiens OX=9606 GN=KRT8 PE=1 SV=7	KRT8	_K[Lac (K)]DVDEAYMNK_	3.31475	310.928	548.161
P05787	207	K	Keratin, type II cytoskeletal 8 OS=Homo sapiens OX=9606 GN=KRT8 PE=1 SV=7	KRT8	_DVDEAYMNK[Lac (K)]VELESR_	24.0996	41.8034	49.7897
P05787	295	K	Keratin, type II cytoskeletal 8 OS=Homo sapiens OX=9606 GN=KRT8 PE=1 SV=7	KRT8	_YEELQSLAGK[Lac (K)]HGDDLR_	104.665	280.061	271.538
P05787	304	K	Keratin, type II cytoskeletal 8 OS=Homo sapiens OX=9606 GN=KRT8 PE=1 SV=7	KRT8	_TK[Lac (K)]TEISEMNR_	4.57061	2592.34	3300.38
P05787	325	K	Keratin, type II cytoskeletal 8 OS=Homo sapiens OX=9606 GN=KRT8 PE=1 SV=7	KRT8	_LQAEIEGLK[Lac (K)]GQR_	665.616	1284.2	1391.93
P05787	347	K	Keratin, type II cytoskeletal 8 OS=Homo sapiens OX=9606 GN=KRT8 PE=1 SV=7	KRT8	_GELAIK[Lac (K)]DANAK_	634.333	1681.54	2069.99
P05787	352	K	Keratin, type II cytoskeletal 8 OS=Homo sapiens OX=9606 GN=KRT8 PE=1 SV=7	KRT8	_DANAK[Lac (K)]LSELEAALQR_	27.1756	23.1932	37.4095
P05787	472	K	Keratin, type II cytoskeletal 8 OS=Homo sapiens OX=9606 GN=KRT8 PE=1 SV=7	KRT8	_DGK[Lac (K)]LVSESSDVLPK_	126.281	269.617	338.356
P06400	265	K	Retinoblastoma-associated protein OS=Homo sapiens OX=9606 GN=RB1 PE=1 SV=2	RB1	_IAK[Lac (K)]QLENDTR_		118.952	151.094
P06400	791	K	Retinoblastoma-associated protein OS=Homo sapiens OX=9606 GN=RB1 PE=1 SV=2	RB1	_SPYK[Lac (K)]FPSSPLR_	79.7327	88.3477	118.791
P06400	824	K	Retinoblastoma-associated protein OS=Homo sapiens OX=9606 GN=RB1 PE=1 SV=2	RB1	_ISEGLPTPTK[Lac (K)]MTPR_	91.1547	110.999	80.8185
P06400	847	K	Retinoblastoma-associated protein OS=Homo sapiens OX=9606 GN=RB1 PE=1 SV=2	RB1	_FQK[Lac (K)]INQMVC[Carbamidomethyl (C)]NSDR_	12.3465	18.5085	27.7004
P06400	900	K	Retinoblastoma-associated protein OS=Homo sapiens OX=9606 GN=RB1 PE=1 SV=2	RB1	_FQQK[Lac (K)]LAEMTSTR_	72.9161	140.874	168.49
P06576	124	K	ATP synthase subunit beta, mitochondrial OS=Homo sapiens OX=9606 GN=ATP5F1B PE=1 SV=3	ATP5F1B	_GQK[Lac (K)]VLDSGAPIK_	65.0962	116.073	95.4435
P06576	198	K	ATP synthase subunit beta, mitochondrial OS=Homo sapiens OX=9606 GN=ATP5F1B PE=1 SV=3	ATP5F1B	_VVDLLAPYAK[Lac (K)]GGK_	107.822	121.574	157.605
P06576	201	K	ATP synthase subunit beta, mitochondrial OS=Homo sapiens OX=9606 GN=ATP5F1B PE=1 SV=3	ATP5F1B	_GGK[Lac (K)]IGLFGGAGVGK_	64.0968	60.5351	93.7246
P06576	426	K	ATP synthase subunit beta, mitochondrial OS=Homo sapiens OX=9606 GN=ATP5F1B PE=1 SV=3	ATP5F1B	_GVQK[Lac (K)]ILQDYK_	38.5047	39.4565	47.2154
P06576	485	K	ATP synthase subunit beta, mitochondrial OS=Homo sapiens OX=9606 GN=ATP5F1B PE=1 SV=3	ATP5F1B	_LVPLK[Lac (K)]ETIK_	161.15	327.435	245.736
P06703	35	K	Protein S100-A6 OS=Homo sapiens OX=9606 GN=S100A6 PE=1 SV=1	S100A6	_ELK[Lac (K)]ELIQK_	94.5254	174.302	159.38
P06703	40	K	Protein S100-A6 OS=Homo sapiens OX=9606 GN=S100A6 PE=1 SV=1	S100A6	_ELIQK[Lac (K)]ELTIGSK_	155.225	246.198	279.369
P06703	47	K	Protein S100-A6 OS=Homo sapiens OX=9606 GN=S100A6 PE=1 SV=1	S100A6	_ELTIGSK[Lac (K)]LQDAEIAR_	1919.88	2014.3	1795.01
P06733	5	K	Alpha-enolase OS=Homo sapiens OX=9606 GN=ENO1 PE=1 SV=2	ENO1	_[Acetyl (Protein N-term)]SILK[Lac (K)]IHAR_	895.929	1337.33	1481.01
P06733	60	K	Alpha-enolase OS=Homo sapiens OX=9606 GN=ENO1 PE=1 SV=2	ENO1	_YMGK[Lac (K)]GVSK_	401.182	503.281	621.683
P06733	64	K	Alpha-enolase OS=Homo sapiens OX=9606 GN=ENO1 PE=1 SV=2	ENO1	_GVSK[Lac (K)]AVEHINK_	62.8287	66.8772	76.4341
P06733	71	K	Alpha-enolase OS=Homo sapiens OX=9606 GN=ENO1 PE=1 SV=2	ENO1	_AVEHINK[Lac (K)]TIAPALVSK_	82.6151	99.6319	99.9642
P06733	80	K	Alpha-enolase OS=Homo sapiens OX=9606 GN=ENO1 PE=1 SV=2	ENO1	_TIAPALVSK[Lac (K)]K_	278.712	535.782	572.283
P06733	81	K	Alpha-enolase OS=Homo sapiens OX=9606 GN=ENO1 PE=1 SV=2	ENO1	_K[Lac (K)]LNVTEQEK_	170.294	324.926	408.937
P06733	126	K	Alpha-enolase OS=Homo sapiens OX=9606 GN=ENO1 PE=1 SV=2	ENO1	_AGAVEK[Lac (K)]GVPLYR_	129.784	195.844	127.314
P06733	233	K	Alpha-enolase OS=Homo sapiens OX=9606 GN=ENO1 PE=1 SV=2	ENO1	_TAIGK[Lac (K)]AGYTDK_		410.922	434.512
P06733	335	K	Alpha-enolase OS=Homo sapiens OX=9606 GN=ENO1 PE=1 SV=2	ENO1	_AVNEK[Lac (K)]SC[Carbamidomethyl (C)]NC[Carbamidomethyl (C)]LLLK_	113.013	203.368	125.116
P06733	406	K	Alpha-enolase OS=Homo sapiens OX=9606 GN=ENO1 PE=1 SV=2	ENO1	_LAK[Lac (K)]YNQLLR_	715.295	1057.68	1252.22
P06733	420	K	Alpha-enolase OS=Homo sapiens OX=9606 GN=ENO1 PE=1 SV=2	ENO1	_IEEELGSK[Lac (K)]AK_	1.19268	140.477	228.467
P06737	421	K	Glycogen phosphorylase, liver form OS=Homo sapiens OX=9606 GN=PYGL PE=1 SV=4	PYGL	_IVALFPK[Lac (K)]DVDR_	472.085	380.683	317.561
P06744	89	K	Glucose-6-phosphate isomerase OS=Homo sapiens OX=9606 GN=GPI PE=1 SV=4	GPI	_MFNGEK[Lac (K)]INYTEGR_	19.0591	18.6969	38.6419
P06744	252	K	Glucose-6-phosphate isomerase OS=Homo sapiens OX=9606 GN=GPI PE=1 SV=4	GPI	_HFVALSTNTTK[Lac (K)]VK_	4.76327	24.0976	23.8315
P06744	454	K	Glucose-6-phosphate isomerase OS=Homo sapiens OX=9606 GN=GPI PE=1 SV=4	GPI	_ELQAAGK[Lac (K)]SPEDLER_	204.625	226.17	226.76
P06748	27	K	Nucleophosmin OS=Homo sapiens OX=9606 GN=NPM1 PE=1 SV=2	NPM1	_ADK[Lac (K)]DYHFK_	78.33	184.582	224.027
P06748	141	K	Nucleophosmin OS=Homo sapiens OX=9606 GN=NPM1 PE=1 SV=2	NPM1	_LLSISGK[Lac (K)]R_	5875.91	13042.6	14402.1
P06748	150	K	Nucleophosmin OS=Homo sapiens OX=9606 GN=NPM1 PE=1 SV=2	NPM1	_SAPGGGSK[Lac (K)]VPQK_	3415.9	4240.66	3962.39
P06748	223	K	Nucleophosmin OS=Homo sapiens OX=9606 GN=NPM1 PE=1 SV=2	NPM1	_SK[Lac (K)]GQESFK_	747.291	673.11	802.707
P06748	239	K	Nucleophosmin OS=Homo sapiens OX=9606 GN=NPM1 PE=1 SV=2	NPM1	_TPK[Lac (K)]GPSSVEDIK_	2426.76	6682.04	6782.17
P06748	248	K	Nucleophosmin OS=Homo sapiens OX=9606 GN=NPM1 PE=1 SV=2	NPM1	_GPSSVEDIK[Lac (K)]AK_	10.4922	549.163	676.284
P06748	250	K	Nucleophosmin OS=Homo sapiens OX=9606 GN=NPM1 PE=1 SV=2	NPM1	_AK[Lac (K)]MQASIEK_	241.63	2198.57	2375.83
P06748	257	K	Nucleophosmin OS=Homo sapiens OX=9606 GN=NPM1 PE=1 SV=2	NPM1	_MQASIEK[Lac (K)]GGSLPK_	123.578	237.461	212.62
P06748	263	K	Nucleophosmin OS=Homo sapiens OX=9606 GN=NPM1 PE=1 SV=2	NPM1	_GGSLPK[Lac (K)]VEAK_		458.776	518.103
P06748	267	K	Nucleophosmin OS=Homo sapiens OX=9606 GN=NPM1 PE=1 SV=2	NPM1	_VEAK[Lac (K)]FINYVK_	591.6	826.305	859.265
P06748	273	K	Nucleophosmin OS=Homo sapiens OX=9606 GN=NPM1 PE=1 SV=2	NPM1	_FINYVK[Lac (K)]NC[Carbamidomethyl (C)]FR_	881.221	1224.02	1165.26
P06899	6	K	Histone H2B type 1-J OS=Homo sapiens OX=9606 GN=H2BC11 PE=1 SV=3	H2BC11	_PEPAK[Lac (K)]SAPAPK_	39531.1	58831.2	54428.6
P06899	12	K	Histone H2B type 1-J OS=Homo sapiens OX=9606 GN=H2BC11 PE=1 SV=3	H2BC11	_PEPAK[Lac (K)]SAPAPK[Lac (K)]K_	84.4475	54.3069	54.2443
P06899	35	K	Histone H2B type 1-J OS=Homo sapiens OX=9606 GN=H2BC11 PE=1 SV=3	H2BC11	_K[Lac (K)]ESYSIYVYK_	129.703	197.4	201.388
P06899	47	K	Histone H2B type 1-J OS=Homo sapiens OX=9606 GN=H2BC11 PE=1 SV=3	H2BC11	_VLK[Lac (K)]QVHPDTGISSK_		445.035	606.491
P06899	109	K	Histone H2B type 1-J OS=Homo sapiens OX=9606 GN=H2BC11 PE=1 SV=3	H2BC11	_LLLPGELAK[Lac (K)]HAVSEGTK_	213.554	291.21	254.148
P07099	92	K	Epoxide hydrolase 1 OS=Homo sapiens OX=9606 GN=EPHX1 PE=1 SV=1	EPHX1	_K[Lac (K)]VISYWR_	60.1609	86.8221	49.0591
P07099	105	K	Epoxide hydrolase 1 OS=Homo sapiens OX=9606 GN=EPHX1 PE=1 SV=1	EPHX1	_K[Lac (K)]QVEILNR_	40.3004	48.1726	92.3506
P07099	286	K	Epoxide hydrolase 1 OS=Homo sapiens OX=9606 GN=EPHX1 PE=1 SV=1	EPHX1	_DVELLYPVK[Lac (K)]EK_	121.158	116.001	89.716
P07099	447	K	Epoxide hydrolase 1 OS=Homo sapiens OX=9606 GN=EPHX1 PE=1 SV=1	EPHX1	_K[Lac (K)]FLSVLER_	83.4123	98.0694	97.3243
P07108	55	K	Acyl-CoA-binding protein OS=Homo sapiens OX=9606 GN=DBI PE=1 SV=2	DBI	_AK[Lac (K)]WDAWNELK_	7.13798	10.2436	28.0443
P07195	7	K	L-lactate dehydrogenase B chain OS=Homo sapiens OX=9606 GN=LDHB PE=1 SV=2	LDHB	_EK[Lac (K)]LIAPVAEEEATVPNNK_	38.6614	61.1767	61.7802
P07195	82	K	L-lactate dehydrogenase B chain OS=Homo sapiens OX=9606 GN=LDHB PE=1 SV=2	LDHB	_IVADK[Lac (K)]DYSVTANSK_	10.1861	31.2682	39.4647
P07195	308	K	L-lactate dehydrogenase B chain OS=Homo sapiens OX=9606 GN=LDHB PE=1 SV=2	LDHB	_GLTSVINQK[Lac (K)]LK_	77.9948	133.864	128.237
P07195	310	K	L-lactate dehydrogenase B chain OS=Homo sapiens OX=9606 GN=LDHB PE=1 SV=2	LDHB	_LK[Lac (K)]DDEVAQLK_	21.1857	45.8387	56.8953
P07195	318	K	L-lactate dehydrogenase B chain OS=Homo sapiens OX=9606 GN=LDHB PE=1 SV=2	LDHB	_LKDDEVAQLK[Lac (K)]K_	8.36607	17.9297	12.9294
P07195	319	K	L-lactate dehydrogenase B chain OS=Homo sapiens OX=9606 GN=LDHB PE=1 SV=2	LDHB	_K[Lac (K)]SADTLWDIQK_	24.7938	25.8062	10.2302
P07237	31	K	Protein disulfide-isomerase OS=Homo sapiens OX=9606 GN=P4HB PE=1 SV=3	P4HB	_K[Lac (K)]SNFAEALAAHK_	32.8453	85.3525	62.382
P07237	65	K	Protein disulfide-isomerase OS=Homo sapiens OX=9606 GN=P4HB PE=1 SV=3	P4HB	_ALAPEYAK[Lac (K)]AAGK_	97.2478	305.586	251.647
P07237	71	K	Protein disulfide-isomerase OS=Homo sapiens OX=9606 GN=P4HB PE=1 SV=3	P4HB	_LK[Lac (K)]AEGSEIR_	86.7832	182.472	274.842
P07237	271	K	Protein disulfide-isomerase OS=Homo sapiens OX=9606 GN=P4HB PE=1 SV=3	P4HB	_SVSDYDGK[Lac (K)]LSNFK_	27.6723	29.575	38.7452
P07237	276	K	Protein disulfide-isomerase OS=Homo sapiens OX=9606 GN=P4HB PE=1 SV=3	P4HB	_LSNFK[Lac (K)]TAAESFK_	51.3981	74.6095	68.558
P07237	283	K	Protein disulfide-isomerase OS=Homo sapiens OX=9606 GN=P4HB PE=1 SV=3	P4HB	_TAAESFK[Lac (K)]GK_	18.6131	33.4788	39.222
P07237	308	K	Protein disulfide-isomerase OS=Homo sapiens OX=9606 GN=P4HB PE=1 SV=3	P4HB	_ILEFFGLK[Lac (K)]K_	70.1399	54.0923	36.6342
P07237	309	K	Protein disulfide-isomerase OS=Homo sapiens OX=9606 GN=P4HB PE=1 SV=3	P4HB	_K[Lac (K)]EEC[Carbamidomethyl (C)]PAVR_	58.8207	88.0333	33.5264
P07237	328	K	Protein disulfide-isomerase OS=Homo sapiens OX=9606 GN=P4HB PE=1 SV=3	P4HB	_YK[Lac (K)]PESEELTAER_	60.01	174.283	204.364
P07237	375	K	Protein disulfide-isomerase OS=Homo sapiens OX=9606 GN=P4HB PE=1 SV=3	P4HB	_VLVGK[Lac (K)]NFEDVAFDEK_	19.2676	27.1777	19.1651
P07237	385	K	Protein disulfide-isomerase OS=Homo sapiens OX=9606 GN=P4HB PE=1 SV=3	P4HB	_NFEDVAFDEK[Lac (K)]K_	7.44469	16.7999	11.3353
P07237	444	K	Protein disulfide-isomerase OS=Homo sapiens OX=9606 GN=P4HB PE=1 SV=3	P4HB	_VHSFPTLK[Lac (K)]FFPASADR_	46.9998	37.4374	64.8474
P07237	467	K	Protein disulfide-isomerase OS=Homo sapiens OX=9606 GN=P4HB PE=1 SV=3	P4HB	_TLDGFK[Lac (K)]K_		2.78147	11.1054
P07339	127	K	Cathepsin D OS=Homo sapiens OX=9606 GN=CTSD PE=1 SV=1	CTSD	_YNSDK[Lac (K)]SSTYVK_	12.9919	23.9952	7.50275
P07355	47	K	Annexin A2 OS=Homo sapiens OX=9606 GN=ANXA2 PE=1 SV=2	ANXA2	_DALNIETAIK[Lac (K)]TK_	54.001	86.9371	97.3729
P07355	49	K	Annexin A2 OS=Homo sapiens OX=9606 GN=ANXA2 PE=1 SV=2	ANXA2	_TK[Lac (K)]GVDEVTIVNILTNR_	845.903	528.203	501.551
P07355	115	K	Annexin A2 OS=Homo sapiens OX=9606 GN=ANXA2 PE=1 SV=2	ANXA2	_TPAQYDASELK[Lac (K)]ASMK_	34.8987	82.9575	61.3575
P07355	148	K	Annexin A2 OS=Homo sapiens OX=9606 GN=ANXA2 PE=1 SV=2	ANXA2	_VYK[Lac (K)]EMYK_	3.56534	255.021	374.377
P07355	152	K	Annexin A2 OS=Homo sapiens OX=9606 GN=ANXA2 PE=1 SV=2	ANXA2	_EMYK[Lac (K)]TDLEK_	76.6978	186.005	169.347
P07355	157	K	Annexin A2 OS=Homo sapiens OX=9606 GN=ANXA2 PE=1 SV=2	ANXA2	_TDLEK[Lac (K)]DIISDTSGDFR_	76.9823	56.292	126.495
P07355	176	K	Annexin A2 OS=Homo sapiens OX=9606 GN=ANXA2 PE=1 SV=2	ANXA2	_LMVALAK[Lac (K)]GR_	842.787	1420.2	1461.63
P07355	204	K	Annexin A2 OS=Homo sapiens OX=9606 GN=ANXA2 PE=1 SV=2	ANXA2	_DLYDAGVK[Lac (K)]R_	52.9276	145.815	149.793
P07355	227	K	Annexin A2 OS=Homo sapiens OX=9606 GN=ANXA2 PE=1 SV=2	ANXA2	_SVPHLQK[Lac (K)]VFDR_	301.264	394.5	423.995
P07355	233	K	Annexin A2 OS=Homo sapiens OX=9606 GN=ANXA2 PE=1 SV=2	ANXA2	_YK[Lac (K)]SYSPYDMLESIR_	80.6596	43.9713	48.464
P07355	279	K	Annexin A2 OS=Homo sapiens OX=9606 GN=ANXA2 PE=1 SV=2	ANXA2	_LYDSMK[Lac (K)]GK_	15.104	184.048	227.026
P07355	302	K	Annexin A2 OS=Homo sapiens OX=9606 GN=ANXA2 PE=1 SV=2	ANXA2	_SEVDMLK[Lac (K)]IR_	402.066	467.816	591.11
P07355	313	K	Annexin A2 OS=Homo sapiens OX=9606 GN=ANXA2 PE=1 SV=2	ANXA2	_YGK[Lac (K)]SLYYYIQQDTK_	32.4785	20.8856	23.5506
P07437	58	K	Tubulin beta chain OS=Homo sapiens OX=9606 GN=TUBB PE=1 SV=2	TUBB	_ISVYYNEATGGK[Lac (K)]YVPR_	16.9115	42.4258	45.027
P07737	54	K	Profilin-1 OS=Homo sapiens OX=9606 GN=PFN1 PE=1 SV=2	PFN1	_TFVNITPAEVGVLVGK[Lac (K)]DR_	31.963	22.4737	33.5629
P07737	91	K	Profilin-1 OS=Homo sapiens OX=9606 GN=PFN1 PE=1 SV=2	PFN1	_TK[Lac (K)]STGGAPTFNVTVTK_	29.0557	65.8658	72.2215
P07737	105	K	Profilin-1 OS=Homo sapiens OX=9606 GN=PFN1 PE=1 SV=2	PFN1	_STGGAPTFNVTVTK[Lac (K)]TDK_	49.3828	52.5783	53.9075
P07737	108	K	Profilin-1 OS=Homo sapiens OX=9606 GN=PFN1 PE=1 SV=2	PFN1	_TDK[Lac (K)]TLVLLMGK_	49.9784	52.2606	50.165
P07737	116	K	Profilin-1 OS=Homo sapiens OX=9606 GN=PFN1 PE=1 SV=2	PFN1	_TLVLLMGK[Lac (K)]EGVHGGLINK_	8.67218	4.72705	1.0836
P07737	126	K	Profilin-1 OS=Homo sapiens OX=9606 GN=PFN1 PE=1 SV=2	PFN1	_EGVHGGLINK[Lac (K)]K_		14.5624	17.4502
P07737	127	K	Profilin-1 OS=Homo sapiens OX=9606 GN=PFN1 PE=1 SV=2	PFN1	_K[Lac (K)]C[Carbamidomethyl (C)]YEMASHLR_		127.475	140.913
P07814	186	K	Bifunctional glutamate/proline--tRNA ligase OS=Homo sapiens OX=9606 GN=EPRS1 PE=1 SV=5	EPRS1	_QDVGK[Lac (K)]FVELPGAEMGK_	55.3969	50.1926	39.3691
P07814	725	K	Bifunctional glutamate/proline--tRNA ligase OS=Homo sapiens OX=9606 GN=EPRS1 PE=1 SV=5	EPRS1	_VEATK[Lac (K)]NETSAPFK_	1.8266	11.571	18.1351
P07900	84	K	Heat shock protein HSP 90-alpha OS=Homo sapiens OX=9606 GN=HSP90AA1 PE=1 SV=5	HSP90AA1	_ELHINLIPNK[Lac (K)]QDR_	81.1953	85.9702	99.8626
P07900	209	K	Heat shock protein HSP 90-alpha OS=Homo sapiens OX=9606 GN=HSP90AA1 PE=1 SV=5	HSP90AA1	_K[Lac (K)]HSQFIGYPITLFVEK_	13.5612	7.04196	23.5624
P07900	436	K	Heat shock protein HSP 90-alpha OS=Homo sapiens OX=9606 GN=HSP90AA1 PE=1 SV=5	HSP90AA1	_K[Lac (K)]FYEQFSK_	22.4596	40.726	74.1822
P07900	446	K	Heat shock protein HSP 90-alpha OS=Homo sapiens OX=9606 GN=HSP90AA1 PE=1 SV=5	HSP90AA1	_NIK[Lac (K)]LGIHEDSQNR_	10.8189	21.765	33.7165
P07900	458	K	Heat shock protein HSP 90-alpha OS=Homo sapiens OX=9606 GN=HSP90AA1 PE=1 SV=5	HSP90AA1	_K[Lac (K)]LSELLR_	223.468	247.337	285.991
P07900	567	K	Heat shock protein HSP 90-alpha OS=Homo sapiens OX=9606 GN=HSP90AA1 PE=1 SV=5	HSP90AA1	_TK[Lac (K)]FENLC[Carbamidomethyl (C)]K_	110.546	331.974	330.066
P07900	576	K	Heat shock protein HSP 90-alpha OS=Homo sapiens OX=9606 GN=HSP90AA1 PE=1 SV=5	HSP90AA1	_IMK[Lac (K)]DILEK_	245.174	472.217	254.827
P07900	631	K	Heat shock protein HSP 90-alpha OS=Homo sapiens OX=9606 GN=HSP90AA1 PE=1 SV=5	HSP90AA1	_DNSTMGYMAAK[Lac (K)]K_	38.3206	78.5631	88.8499
P07900	632	K	Heat shock protein HSP 90-alpha OS=Homo sapiens OX=9606 GN=HSP90AA1 PE=1 SV=5	HSP90AA1	_K[Lac (K)]HLEINPDHSIIETLR_	7.67217	10.5005	16.1554
P07910	8	K	Heterogeneous nuclear ribonucleoproteins C1/C2 OS=Homo sapiens OX=9606 GN=HNRNPC PE=1 SV=4	HNRNPC	_[Acetyl (Protein N-term)]ASNVTNK[Lac (K)]TDPR_	4.53712	4298.67	4733.07
P07910	29	K	Heterogeneous nuclear ribonucleoproteins C1/C2 OS=Homo sapiens OX=9606 GN=HNRNPC PE=1 SV=4	HNRNPC	_VFIGNLNTLVVK[Lac (K)]K_	17.3342	29.407	25.2654
P07910	30	K	Heterogeneous nuclear ribonucleoproteins C1/C2 OS=Homo sapiens OX=9606 GN=HNRNPC PE=1 SV=4	HNRNPC	_K[Lac (K)]SDVEAIFSK_	28.4627	26.4882	41.0365
P07910	39	K	Heterogeneous nuclear ribonucleoproteins C1/C2 OS=Homo sapiens OX=9606 GN=HNRNPC PE=1 SV=4	HNRNPC	_SDVEAIFSK[Lac (K)]YGK_	51.0837	68.5005	66.2236
P07910	42	K	Heterogeneous nuclear ribonucleoproteins C1/C2 OS=Homo sapiens OX=9606 GN=HNRNPC PE=1 SV=4	HNRNPC	_YGK[Lac (K)]IVGC[Carbamidomethyl (C)]SVHK_		50.6295	58.0379
P07910	50	K	Heterogeneous nuclear ribonucleoproteins C1/C2 OS=Homo sapiens OX=9606 GN=HNRNPC PE=1 SV=4	HNRNPC	_IVGC[Carbamidomethyl (C)]SVHK[Lac (K)]GFAFVQYVNER_	52.0444	116.567	49.7746
P07910	176	K	Heterogeneous nuclear ribonucleoproteins C1/C2 OS=Homo sapiens OX=9606 GN=HNRNPC PE=1 SV=4	HNRNPC	_SGFNSK[Lac (K)]SGQR_	18.1578	16.3383	19.6058
P07910	189	K	Heterogeneous nuclear ribonucleoproteins C1/C2 OS=Homo sapiens OX=9606 GN=HNRNPC PE=1 SV=4	HNRNPC	_LK[Lac (K)]GDDLQAIK_	129.705	285.423	264.028
P07910	206	K	Heterogeneous nuclear ribonucleoproteins C1/C2 OS=Homo sapiens OX=9606 GN=HNRNPC PE=1 SV=4	HNRNPC	_QK[Lac (K)]VDSLLENLEK_	11.4648	14.1281	15.5826
P07910	223	K	Heterogeneous nuclear ribonucleoproteins C1/C2 OS=Homo sapiens OX=9606 GN=HNRNPC PE=1 SV=4	HNRNPC	_EQSK[Lac (K)]QAVEMK_	55.1151	93.0929	78.3409
P07910	232	K	Heterogeneous nuclear ribonucleoproteins C1/C2 OS=Homo sapiens OX=9606 GN=HNRNPC PE=1 SV=4	HNRNPC	_NDK[Lac (K)]SEEEQSSSSVK_	4.69513
P07942	1697	K	Laminin subunit beta-1 OS=Homo sapiens OX=9606 GN=LAMB1 PE=1 SV=2	LAMB1	_TLDGELDEK[Lac (K)]YK_	15.2226	21.78	25.8895
P07951	12	K	Tropomyosin beta chain OS=Homo sapiens OX=9606 GN=TPM2 PE=1 SV=1	TPM2	_MQMLK[Lac (K)]LDK_	46.808	51.4231	52.3999
P07951	112	K	Tropomyosin beta chain OS=Homo sapiens OX=9606 GN=TPM2 PE=1 SV=1	TPM2	_LATALQK[Lac (K)]LEEAEK_	20.7446	26.3788	30.7717
P07951	128	K	Tropomyosin beta chain OS=Homo sapiens OX=9606 GN=TPM2 PE=1 SV=1	TPM2	_GMK[Lac (K)]VIENR_		220.259	342.463
P07951	161	K	Tropomyosin beta chain OS=Homo sapiens OX=9606 GN=TPM2 PE=1 SV=1	TPM2	_K[Lac (K)]YEEVAR_	84.3989	102.698	132.303
P07951	168	K	Tropomyosin beta chain OS=Homo sapiens OX=9606 GN=TPM2 PE=1 SV=1	TPM2	_K[Lac (K)]LVILEGELER_	131.009	115.405	145.054
P08174	161	K	Complement decay-accelerating factor OS=Homo sapiens OX=9606 GN=CD55 PE=1 SV=4	CD55	_K[Lac (K)]SC[Carbamidomethyl (C)]PNPGEIR_		58.7747	44.8368
P08195	147	K	4F2 cell-surface antigen heavy chain OS=Homo sapiens OX=9606 GN=SLC3A2 PE=1 SV=3	SLC3A2	_IK[Lac (K)]VAEDEAEAAAAAK_	15.3649	29.6444	26.4841
P08195	160	K	4F2 cell-surface antigen heavy chain OS=Homo sapiens OX=9606 GN=SLC3A2 PE=1 SV=3	SLC3A2	_VAEDEAEAAAAAK[Lac (K)]FTGLSK_	13.0542	12.7233	9.31601
P08195	257	K	4F2 cell-surface antigen heavy chain OS=Homo sapiens OX=9606 GN=SLC3A2 PE=1 SV=3	SLC3A2	_VK[Lac (K)]GLVLGPIHK_	14.8148	38.1583	30.6702
P08195	298	K	4F2 cell-surface antigen heavy chain OS=Homo sapiens OX=9606 GN=SLC3A2 PE=1 SV=3	SLC3A2	_EDFDSLLQSAK[Lac (K)]K_	72.569	59.4343	51.4485
P08237	678	K	ATP-dependent 6-phosphofructokinase, muscle type OS=Homo sapiens OX=9606 GN=PFKM PE=1 SV=2	PFKM	_NFATK[Lac (K)]MGAK_	578.548	1660.09	1446.58
P08238	53	K	Heat shock protein HSP 90-beta OS=Homo sapiens OX=9606 GN=HSP90AB1 PE=1 SV=4	HSP90AB1	_ELISNASDALDK[Lac (K)]IR_	41.4332	57.3059	60.8477
P08238	64	K	Heat shock protein HSP 90-beta OS=Homo sapiens OX=9606 GN=HSP90AB1 PE=1 SV=4	HSP90AB1	_YESLTDPSK[Lac (K)]LDSGK_	37.2504	69.0051	143.126
P08238	107	K	Heat shock protein HSP 90-beta OS=Homo sapiens OX=9606 GN=HSP90AB1 PE=1 SV=4	HSP90AB1	_ADLINNLGTIAK[Lac (K)]SGTK_	143.183	157.544	234.945
P08238	186	K	Heat shock protein HSP 90-beta OS=Homo sapiens OX=9606 GN=HSP90AB1 PE=1 SV=4	HSP90AB1	_VILHLK[Lac (K)]EDQTEYLEER_	52.9817	75.3391	85.5319
P08238	204	K	Heat shock protein HSP 90-beta OS=Homo sapiens OX=9606 GN=HSP90AB1 PE=1 SV=4	HSP90AB1	_K[Lac (K)]HSQFIGYPITLYLEK_	33.0234	32.5157	19.9042
P08238	275	K	Heat shock protein HSP 90-beta OS=Homo sapiens OX=9606 GN=HSP90AB1 PE=1 SV=4	HSP90AB1	_EK[Lac (K)]YIDQEELNK_	219.762	618.617	612.387
P08238	284	K	Heat shock protein HSP 90-beta OS=Homo sapiens OX=9606 GN=HSP90AB1 PE=1 SV=4	HSP90AB1	_YIDQEELNK[Lac (K)]TK_	10.5479	37.7924	48.6343
P08238	286	K	Heat shock protein HSP 90-beta OS=Homo sapiens OX=9606 GN=HSP90AB1 PE=1 SV=4	HSP90AB1	_TK[Lac (K)]PIWTR_	100.416	220.356	323.581
P08238	399	K	Heat shock protein HSP 90-beta OS=Homo sapiens OX=9606 GN=HSP90AB1 PE=1 SV=4	HSP90AB1	_EMLQQSK[Lac (K)]ILK_	37.2816	201.226	236.497
P08238	438	K	Heat shock protein HSP 90-beta OS=Homo sapiens OX=9606 GN=HSP90AB1 PE=1 SV=4	HSP90AB1	_NLK[Lac (K)]LGIHEDSTNR_	8.96474	14.8394	15.6804
P08238	481	K	Heat shock protein HSP 90-beta OS=Homo sapiens OX=9606 GN=HSP90AB1 PE=1 SV=4	HSP90AB1	_ETQK[Lac (K)]SIYYITGESK_	16.4563	21.3225	45.2624
P08238	531	K	Heat shock protein HSP 90-beta OS=Homo sapiens OX=9606 GN=HSP90AB1 PE=1 SV=4	HSP90AB1	_EFDGK[Lac (K)]SLVSVTK_	34.7838	38.1472	68.6759
P08238	559	K	Heat shock protein HSP 90-beta OS=Homo sapiens OX=9606 GN=HSP90AB1 PE=1 SV=4	HSP90AB1	_AK[Lac (K)]FENLC[Carbamidomethyl (C)]K_	96.0951	203.902	262.644
P08238	568	K	Heat shock protein HSP 90-beta OS=Homo sapiens OX=9606 GN=HSP90AB1 PE=1 SV=4	HSP90AB1	_LMK[Lac (K)]EILDK_	75.1782	93.3326	92.2018
P08238	607	K	Heat shock protein HSP 90-beta OS=Homo sapiens OX=9606 GN=HSP90AB1 PE=1 SV=4	HSP90AB1	_IMK[Lac (K)]AQALR_	1480.62	5426.94	6061.6
P08238	624	K	Heat shock protein HSP 90-beta OS=Homo sapiens OX=9606 GN=HSP90AB1 PE=1 SV=4	HSP90AB1	_K[Lac (K)]HLEINPDHPIVETLR_	33.5871	28.7973	47.1155
P08397	70	K	Porphobilinogen deaminase OS=Homo sapiens OX=9606 GN=HMBS PE=1 SV=2	HMBS	_ILDTALSK[Lac (K)]IGEK_	197.17	264.238	233.028
P08579	93	K	U2 small nuclear ribonucleoprotein B'' OS=Homo sapiens OX=9606 GN=SNRPB2 PE=1 SV=1	SNRPB2	_TDSDIISK[Lac (K)]MR_	154.08	270.786	361.649
P08579	111	K	U2 small nuclear ribonucleoprotein B'' OS=Homo sapiens OX=9606 GN=SNRPB2 PE=1 SV=1	SNRPB2	_AK[Lac (K)]TVEQTATTTNK_	10.5138	19.2717	24.7542
P08651	280	K	Nuclear factor 1 C-type OS=Homo sapiens OX=9606 GN=NFIC PE=1 SV=2	NFIC	_TLPSTSSSGSK[Lac (K)]R_	117.748	118.874	135.11
P08670	188	K	Vimentin OS=Homo sapiens OX=9606 GN=VIM PE=1 SV=4	VIM	_EK[Lac (K)]LQEEMLQR_	20.0173	59.682	53.2067
P08670	294	K	Vimentin OS=Homo sapiens OX=9606 GN=VIM PE=1 SV=4	VIM	_SK[Lac (K)]FADLSEAANR_	162.612	177.013	153.561
P08670	439	K	Vimentin OS=Homo sapiens OX=9606 GN=VIM PE=1 SV=4	VIM	_ETNLDSLPLVDTHSK[Lac (K)]R_	35.7801	36.5823	70.4238
P08670	445	K	Vimentin OS=Homo sapiens OX=9606 GN=VIM PE=1 SV=4	VIM	_TLLIK[Lac (K)]TVETR_	517.946	1840.64	1511.77
P08708	19	K	40S ribosomal protein S17 OS=Homo sapiens OX=9606 GN=RPS17 PE=1 SV=2	RPS17	_VIIEK[Lac (K)]YYTR_	191.663	226.66	259.537
P08729	117	K	Keratin, type II cytoskeletal 7 OS=Homo sapiens OX=9606 GN=KRT7 PE=1 SV=5	KRT7	_FLEQQNK[Lac (K)]LLETK_	44.8597	69.4579	85.225
P08729	122	K	Keratin, type II cytoskeletal 7 OS=Homo sapiens OX=9606 GN=KRT7 PE=1 SV=5	KRT7	_LLETK[Lac (K)]WTLLQEQK_	244.66	214.97	194.397
P08729	130	K	Keratin, type II cytoskeletal 7 OS=Homo sapiens OX=9606 GN=KRT7 PE=1 SV=5	KRT7	_WTLLQEQK[Lac (K)]SAK_	360.182	647.507	614.228
P08729	179	K	Keratin, type II cytoskeletal 7 OS=Homo sapiens OX=9606 GN=KRT7 PE=1 SV=5	KRT7	_NK[Lac (K)]YEDEINHR_	45.2488	87.3255	74.5014
P08729	198	K	Keratin, type II cytoskeletal 7 OS=Homo sapiens OX=9606 GN=KRT7 PE=1 SV=5	KRT7	_TAAENEFVVLK[Lac (K)]K_	243.744	390.548	418.522
P08729	199	K	Keratin, type II cytoskeletal 7 OS=Homo sapiens OX=9606 GN=KRT7 PE=1 SV=5	KRT7	_K[Lac (K)]DVDAAYMSK_	112.177	531.486	533.945
P08729	273	K	Keratin, type II cytoskeletal 7 OS=Homo sapiens OX=9606 GN=KRT7 PE=1 SV=5	KRT7	_AQYEEMAK[Lac (K)]C[Carbamidomethyl (C)]SR_		55.6717	68.858
P08729	296	K	Keratin, type II cytoskeletal 7 OS=Homo sapiens OX=9606 GN=KRT7 PE=1 SV=5	KRT7	_FETLQAQAGK[Lac (K)]HGDDLR_	39.1313	53.6666	46.62
P08729	326	K	Keratin, type II cytoskeletal 7 OS=Homo sapiens OX=9606 GN=KRT7 PE=1 SV=5	KRT7	_LQAEIDNIK[Lac (K)]NQR_	22.0378	41.4673	82.6806
P08729	331	K	Keratin, type II cytoskeletal 7 OS=Homo sapiens OX=9606 GN=KRT7 PE=1 SV=5	KRT7	_AK[Lac (K)]LEAAIAEAEER_	240.117	335.421	343.798
P08729	348	K	Keratin, type II cytoskeletal 7 OS=Homo sapiens OX=9606 GN=KRT7 PE=1 SV=5	KRT7	_GELALK[Lac (K)]DAR_	35.3348	105.286	144.427
P08729	353	K	Keratin, type II cytoskeletal 7 OS=Homo sapiens OX=9606 GN=KRT7 PE=1 SV=5	KRT7	_AK[Lac (K)]QEELEAALQR_	140.909	216.377	251.306
P08729	394	K	Keratin, type II cytoskeletal 7 OS=Homo sapiens OX=9606 GN=KRT7 PE=1 SV=5	KRT7	_K[Lac (K)]LLEGEESR_		1078.5	1886.32
P08758	76	K	Annexin A5 OS=Homo sapiens OX=9606 GN=ANXA5 PE=1 SV=2	ANXA5	_SELTGK[Lac (K)]FEK_	27.7577	46.9436	52.5958
P08865	42	K	40S ribosomal protein SA OS=Homo sapiens OX=9606 GN=RPSA PE=1 SV=4	RPSA	_K[Lac (K)]SDGIYIINLK_	48.0273	61.1005	48.0501
P08865	52	K	40S ribosomal protein SA OS=Homo sapiens OX=9606 GN=RPSA PE=1 SV=4	RPSA	_SDGIYIINLK[Lac (K)]R_	48.6375	36.5029	54.391
P09012	98	K	U1 small nuclear ribonucleoprotein A OS=Homo sapiens OX=9606 GN=SNRPA PE=1 SV=3	SNRPA	_MK[Lac (K)]GTFVER_	55.067	123.788	189.024
P09234	35	K	U1 small nuclear ribonucleoprotein C OS=Homo sapiens OX=9606 GN=SNRPC PE=1 SV=1	SNRPC	_ENVK[Lac (K)]DYYQK_	2.82753	18.6429	22.2959
P09429	12	K	High mobility group protein B1 OS=Homo sapiens OX=9606 GN=HMGB1 PE=1 SV=3	HMGB1	_GK[Lac (K)]MSSYAFFVQTC[Carbamidomethyl (C)]R_	35.4847	39.2462	44.9658
P09429	30	K	High mobility group protein B1 OS=Homo sapiens OX=9606 GN=HMGB1 PE=1 SV=3	HMGB1	_K[Lac (K)]HPDASVNFSEFSK_	2.74826
P09429	50	K	High mobility group protein B1 OS=Homo sapiens OX=9606 GN=HMGB1 PE=1 SV=3	HMGB1	_WK[Lac (K)]TMSAK_		156.796	164.474
P09429	82	K	High mobility group protein B1 OS=Homo sapiens OX=9606 GN=HMGB1 PE=1 SV=3	HMGB1	_TYIPPK[Lac (K)]GETK_	13.3986	855.35	657.533
P09429	90	K	High mobility group protein B1 OS=Homo sapiens OX=9606 GN=HMGB1 PE=1 SV=3	HMGB1	_FK[Lac (K)]DPNAPK_	493.209	759.934	769.903
P09429	157	K	High mobility group protein B1 OS=Homo sapiens OX=9606 GN=HMGB1 PE=1 SV=3	HMGB1	_YEK[Lac (K)]DIAAYR_	77.355	91.5738	103.64
P09496	223	K	Clathrin light chain A OS=Homo sapiens OX=9606 GN=CLTA PE=1 SV=1	CLTA	_LC[Carbamidomethyl (C)]DFNPK[Lac (K)]SSK_	298.772	846.359	505.499
P09496	242	K	Clathrin light chain A OS=Homo sapiens OX=9606 GN=CLTA PE=1 SV=1	CLTA	_SVLISLK[Lac (K)]QAPLVH_	38.5926	31.6619	39.0452
P09497	204	K	Clathrin light chain B OS=Homo sapiens OX=9606 GN=CLTB PE=1 SV=1	CLTB	_VAQLC[Carbamidomethyl (C)]DFNPK[Lac (K)]SSK_	90.5482	126.464	113.949
P09525	57	K	Annexin A4 OS=Homo sapiens OX=9606 GN=ANXA4 PE=1 SV=4	ANXA4	_TAYK[Lac (K)]STIGR_		564.759	351.199
P09525	184	K	Annexin A4 OS=Homo sapiens OX=9606 GN=ANXA4 PE=1 SV=4	ANXA4	_QDAQDLYEAGEK[Lac (K)]K_	8.36155	39.3126	22.2226
P09525	185	K	Annexin A4 OS=Homo sapiens OX=9606 GN=ANXA4 PE=1 SV=4	ANXA4	_K[Lac (K)]WGTDEVK_	125.759	479.252	322.542
P09525	213	K	Annexin A4 OS=Homo sapiens OX=9606 GN=ANXA4 PE=1 SV=4	ANXA4	_NHLLHVFDEYK[Lac (K)]R_	61.8541	72.8901	58.3823
P09525	246	K	Annexin A4 OS=Homo sapiens OX=9606 GN=ANXA4 PE=1 SV=4	ANXA4	_NK[Lac (K)]SAYFAEK_	152.778	428.938	243.929
P09525	259	K	Annexin A4 OS=Homo sapiens OX=9606 GN=ANXA4 PE=1 SV=4	ANXA4	_SMK[Lac (K)]GLGTDDNTLIR_	217.344	272.591	185.922
P09525	300	K	Annexin A4 OS=Homo sapiens OX=9606 GN=ANXA4 PE=1 SV=4	ANXA4	_SLYSFIK[Lac (K)]GDTSGDYR_	192.815	123.577	111.599
P09622	66	K	Dihydrolipoyl dehydrogenase, mitochondrial OS=Homo sapiens OX=9606 GN=DLD PE=1 SV=2	DLD	_AAQLGFK[Lac (K)]TVC[Carbamidomethyl (C)]IEK_	25.234	47.0689	35.1582
P09651	3	K	Heterogeneous nuclear ribonucleoprotein A1 OS=Homo sapiens OX=9606 GN=HNRNPA1 PE=1 SV=5	HNRNPA1	_[Acetyl (Protein N-term)]SK[Lac (K)]SESPKEPEQLR_		56.7946	56.3138
P09651	8	K	Heterogeneous nuclear ribonucleoprotein A1 OS=Homo sapiens OX=9606 GN=HNRNPA1 PE=1 SV=5	HNRNPA1	_SESPK[Lac (K)]EPEQLR_		410.024	388.132
P09651	350	K	Heterogeneous nuclear ribonucleoprotein A1 OS=Homo sapiens OX=9606 GN=HNRNPA1 PE=1 SV=5	HNRNPA1	_SSGPYGGGGQYFAK[Lac (K)]PR_	1076.42	2018.05	1873.87
P09661	172	K	U2 small nuclear ribonucleoprotein A' OS=Homo sapiens OX=9606 GN=SNRPA1 PE=1 SV=2	SNRPA1	_GAQLAK[Lac (K)]DIAR_	999.878	2662.41	2823.16
P09661	179	K	U2 small nuclear ribonucleoprotein A' OS=Homo sapiens OX=9606 GN=SNRPA1 PE=1 SV=2	SNRPA1	_SK[Lac (K)]TFNPGAGLPTDK_	731.758	1229.9	1340.9
P09661	191	K	U2 small nuclear ribonucleoprotein A' OS=Homo sapiens OX=9606 GN=SNRPA1 PE=1 SV=2	SNRPA1	_TFNPGAGLPTDK[Lac (K)]K_	112.82	244.609	250.449
P09661	221	K	U2 small nuclear ribonucleoprotein A' OS=Homo sapiens OX=9606 GN=SNRPA1 PE=1 SV=2	SNRPA1	_LK[Lac (K)]GLLQSGQIPGR_	43.2794	62.5689	54.6771
P09874	97	K	Poly [ADP-ribose] polymerase 1 OS=Homo sapiens OX=9606 GN=PARP1 PE=1 SV=4	PARP1	_TAEAGGVTGK[Lac (K)]GQDGIGSK_		135.261	119.168
P09874	105	K	Poly [ADP-ribose] polymerase 1 OS=Homo sapiens OX=9606 GN=PARP1 PE=1 SV=4	PARP1	_GQDGIGSK[Lac (K)]AEK_	52.4583	49.9156	66.9591
P09874	108	K	Poly [ADP-ribose] polymerase 1 OS=Homo sapiens OX=9606 GN=PARP1 PE=1 SV=4	PARP1	_AEK[Lac (K)]TLGDFAAEYAK_	24.4979	27.6539	31.2151
P09874	209	K	Poly [ADP-ribose] polymerase 1 OS=Homo sapiens OX=9606 GN=PARP1 PE=1 SV=4	PARP1	_K[Lac (K)]GDEVDGVDEVAK_	7.40269	44.9392	19.2159
P09874	346	K	Poly [ADP-ribose] polymerase 1 OS=Homo sapiens OX=9606 GN=PARP1 PE=1 SV=4	PARP1	_EISYLK[Lac (K)]K_	14.5099	49.458	49.6503
P09874	528	K	Poly [ADP-ribose] polymerase 1 OS=Homo sapiens OX=9606 GN=PARP1 PE=1 SV=4	PARP1	_LTLK[Lac (K)]GGAAVDPDSGLEHSAHVLEK_	42.2241	60.0599	68.5569
P09874	654	K	Poly [ADP-ribose] polymerase 1 OS=Homo sapiens OX=9606 GN=PARP1 PE=1 SV=4	PARP1	_K[Lac (K)]LTVNPGTK_		423.94	486.077
P09874	662	K	Poly [ADP-ribose] polymerase 1 OS=Homo sapiens OX=9606 GN=PARP1 PE=1 SV=4	PARP1	_LTVNPGTK[Lac (K)]SK_		13.2129	22.0445
P09936	78	K	Ubiquitin carboxyl-terminal hydrolase isozyme L1 OS=Homo sapiens OX=9606 GN=UCHL1 PE=1 SV=2	UCHL1	_GQEVSPK[Lac (K)]VYFMK_	31.1408	42.1253	39.4063
P09936	123	K	Ubiquitin carboxyl-terminal hydrolase isozyme L1 OS=Homo sapiens OX=9606 GN=UCHL1 PE=1 SV=2	UCHL1	_QFLSETEK[Lac (K)]MSPEDR_	45.4192	59.1925	60.0766
P0C0S5	116	K	Histone H2A.Z OS=Homo sapiens OX=9606 GN=H2AZ1 PE=1 SV=2	H2AZ1	_ATIAGGGVIPHIHK[Lac (K)]SLIGK_	1291.27	1693.73	1774.64
P0C0S8	96	K	Histone H2A type 1 OS=Homo sapiens OX=9606 GN=H2AC17 PE=1 SV=2	H2AC17	_NDEELNK[Lac (K)]LLGK_	67.4436	58.0513	81.8501
P0C7T5	389	K	Ataxin-1-like OS=Homo sapiens OX=9606 GN=ATXN1L PE=1 SV=1	ATXN1L	_NPAELAEK[Lac (K)]SQAR_		68.5229	57.4193
P0DMV8	71	K	Heat shock 70 kDa protein 1A OS=Homo sapiens OX=9606 GN=HSPA1A PE=1 SV=1	HSPA1A	_NQVALNPQNTVFDAK[Lac (K)]R_	26.8509	23.1864	63.8817
P0DMV8	77	K	Heat shock 70 kDa protein 1A OS=Homo sapiens OX=9606 GN=HSPA1A PE=1 SV=1	HSPA1A	_K[Lac (K)]FGDPVVQSDMK_	77.1324	145.615	231.872
P0DMV8	108	K	Heat shock 70 kDa protein 1A OS=Homo sapiens OX=9606 GN=HSPA1A PE=1 SV=1	HSPA1A	_VQVSYK[Lac (K)]GETK_	10.4836	61.1254	77.7502
P0DMV8	328	K	Heat shock 70 kDa protein 1A OS=Homo sapiens OX=9606 GN=HSPA1A PE=1 SV=1	HSPA1A	_LDK[Lac (K)]AQIHDLVLVGGSTR_	57.3658	83.5261	69.67
P0DMV8	451	K	Heat shock 70 kDa protein 1A OS=Homo sapiens OX=9606 GN=HSPA1A PE=1 SV=1	HSPA1A	_AMTK[Lac (K)]DNNLLGR_	46.3484	59.1058	75.3479
P0DMV8	500	K	Heat shock 70 kDa protein 1A OS=Homo sapiens OX=9606 GN=HSPA1A PE=1 SV=1	HSPA1A	_ANK[Lac (K)]ITITNDK_		206.421	233.962
P0DMV8	507	K	Heat shock 70 kDa protein 1A OS=Homo sapiens OX=9606 GN=HSPA1A PE=1 SV=1	HSPA1A	_ITITNDK[Lac (K)]GR_		684.77	856.275
P0DMV8	512	K	Heat shock 70 kDa protein 1A OS=Homo sapiens OX=9606 GN=HSPA1A PE=1 SV=1	HSPA1A	_LSK[Lac (K)]EEIER_	32.5079	141.46	161.47
P0DMV8	524	K	Heat shock 70 kDa protein 1A OS=Homo sapiens OX=9606 GN=HSPA1A PE=1 SV=1	HSPA1A	_MVQEAEK[Lac (K)]YK_	19.2172	44.1707	37.0381
P0DMV8	526	K	Heat shock 70 kDa protein 1A OS=Homo sapiens OX=9606 GN=HSPA1A PE=1 SV=1	HSPA1A	_YK[Lac (K)]AEDEVQR_	126.168	187.667	197.549
P0DMV9	71	K	Heat shock 70 kDa protein 1B OS=Homo sapiens OX=9606 GN=HSPA1B PE=1 SV=1	HSPA1B	_NQVALNPQNTVFDAK[Lac (K)]R_	26.8509	23.1864	63.8817
P0DMV9	77	K	Heat shock 70 kDa protein 1B OS=Homo sapiens OX=9606 GN=HSPA1B PE=1 SV=1	HSPA1B	_K[Lac (K)]FGDPVVQSDMK_	77.1324	145.615	231.872
P0DMV9	108	K	Heat shock 70 kDa protein 1B OS=Homo sapiens OX=9606 GN=HSPA1B PE=1 SV=1	HSPA1B	_VQVSYK[Lac (K)]GETK_	10.4836	61.1254	77.7502
P0DMV9	328	K	Heat shock 70 kDa protein 1B OS=Homo sapiens OX=9606 GN=HSPA1B PE=1 SV=1	HSPA1B	_LDK[Lac (K)]AQIHDLVLVGGSTR_	57.3658	83.5261	69.67
P0DMV9	451	K	Heat shock 70 kDa protein 1B OS=Homo sapiens OX=9606 GN=HSPA1B PE=1 SV=1	HSPA1B	_AMTK[Lac (K)]DNNLLGR_	46.3484	59.1058	75.3479
P0DMV9	500	K	Heat shock 70 kDa protein 1B OS=Homo sapiens OX=9606 GN=HSPA1B PE=1 SV=1	HSPA1B	_ANK[Lac (K)]ITITNDK_		206.421	233.962
P0DMV9	507	K	Heat shock 70 kDa protein 1B OS=Homo sapiens OX=9606 GN=HSPA1B PE=1 SV=1	HSPA1B	_ITITNDK[Lac (K)]GR_		684.77	856.275
P0DMV9	512	K	Heat shock 70 kDa protein 1B OS=Homo sapiens OX=9606 GN=HSPA1B PE=1 SV=1	HSPA1B	_LSK[Lac (K)]EEIER_	32.5079	141.46	161.47
P0DMV9	524	K	Heat shock 70 kDa protein 1B OS=Homo sapiens OX=9606 GN=HSPA1B PE=1 SV=1	HSPA1B	_MVQEAEK[Lac (K)]YK_	19.2172	44.1707	37.0381
P0DMV9	526	K	Heat shock 70 kDa protein 1B OS=Homo sapiens OX=9606 GN=HSPA1B PE=1 SV=1	HSPA1B	_YK[Lac (K)]AEDEVQR_	126.168	187.667	197.549
P0DP23	78	K	Calmodulin-1 OS=Homo sapiens OX=9606 GN=CALM1 PE=1 SV=1	CALM1	_MK[Lac (K)]DTDSEEEIR_		96.4579	78.6128
P0DP23	95	K	Calmodulin-1 OS=Homo sapiens OX=9606 GN=CALM1 PE=1 SV=1	CALM1	_VFDK[Lac (K)]DGNGYISAAELR_	79.1619	58.0931	76.6656
P0DP24	78	K	Calmodulin-2 OS=Homo sapiens OX=9606 GN=CALM2 PE=1 SV=1	CALM2	_MK[Lac (K)]DTDSEEEIR_		96.4579	78.6128
P0DP24	95	K	Calmodulin-2 OS=Homo sapiens OX=9606 GN=CALM2 PE=1 SV=1	CALM2	_VFDK[Lac (K)]DGNGYISAAELR_	79.1619	58.0931	76.6656
P0DP25	78	K	Calmodulin-3 OS=Homo sapiens OX=9606 GN=CALM3 PE=1 SV=1	CALM3	_MK[Lac (K)]DTDSEEEIR_		96.4579	78.6128
P0DP25	95	K	Calmodulin-3 OS=Homo sapiens OX=9606 GN=CALM3 PE=1 SV=1	CALM3	_VFDK[Lac (K)]DGNGYISAAELR_	79.1619	58.0931	76.6656
P10412	17	K	Histone H1.4 OS=Homo sapiens OX=9606 GN=H1-4 PE=1 SV=2	H1-4	_[Acetyl (Protein N-term)]SETAPAAPAAPAPAEK[Lac (K)]TPVK_	108.552	123.129	151.558
P10412	34	K	Histone H1.4 OS=Homo sapiens OX=9606 GN=H1-4 PE=1 SV=2	H1-4	_K[Lac (K)]ASGPPVSELITK_	178.827	186.079	147.703
P10412	46	K	Histone H1.4 OS=Homo sapiens OX=9606 GN=H1-4 PE=1 SV=2	H1-4	_ASGPPVSELITK[Lac (K)]AVAASK_	18.074	11.6443	18.3457
P10412	64	K	Histone H1.4 OS=Homo sapiens OX=9606 GN=H1-4 PE=1 SV=2	H1-4	_K[Lac (K)]ALAAAGYDVEK_	111.815	171.95	161.867
P10412	75	K	Histone H1.4 OS=Homo sapiens OX=9606 GN=H1-4 PE=1 SV=2	H1-4	_ALAAAGYDVEK[Lac (K)]NNSR_	20.3297	33.44	40.9242
P10412	90	K	Histone H1.4 OS=Homo sapiens OX=9606 GN=H1-4 PE=1 SV=2	H1-4	_SLVSK[Lac (K)]GTLVQTK_	203.532	250.271	275.895
P10412	97	K	Histone H1.4 OS=Homo sapiens OX=9606 GN=H1-4 PE=1 SV=2	H1-4	_GTLVQTK[Lac (K)]GTGASGSFK_	74.8527	121.762	97.8086
P10599	39	K	Thioredoxin OS=Homo sapiens OX=9606 GN=TXN PE=1 SV=3	TXN	_MIK[Lac (K)]PFFHSLSEK_	27.101	39.984	43.4476
P10599	85	K	Thioredoxin OS=Homo sapiens OX=9606 GN=TXN PE=1 SV=3	TXN	_GQK[Lac (K)]VGEFSGANK_		10.2117	14.9713
P10620	42	K	Microsomal glutathione S-transferase 1 OS=Homo sapiens OX=9606 GN=MGST1 PE=1 SV=1	MGST1	_K[Lac (K)]VFANPEDC[Carbamidomethyl (C)]VAFGK_	46.1972	48.2568	37.9973
P10620	55	K	Microsomal glutathione S-transferase 1 OS=Homo sapiens OX=9606 GN=MGST1 PE=1 SV=1	MGST1	_VFANPEDC[Carbamidomethyl (C)]VAFGK[Lac (K)]GENAK_	37.7634	57.1586	45.6736
P10768	247	K	S-formylglutathione hydrolase OS=Homo sapiens OX=9606 GN=ESD PE=1 SV=2	ESD	_K[Lac (K)]IPVVFR_	87.4222	88.3457	61.3641
P10809	72	K	60 kDa heat shock protein, mitochondrial OS=Homo sapiens OX=9606 GN=HSPD1 PE=1 SV=2	HSPD1	_TVIIEQSWGSPK[Lac (K)]VTK_	22.182	23.9571	30.5791
P10809	91	K	60 kDa heat shock protein, mitochondrial OS=Homo sapiens OX=9606 GN=HSPD1 PE=1 SV=2	HSPD1	_YK[Lac (K)]NIGAK_	34.7095	22.7711	90.6016
P10809	125	K	60 kDa heat shock protein, mitochondrial OS=Homo sapiens OX=9606 GN=HSPD1 PE=1 SV=2	HSPD1	_SIAK[Lac (K)]EGFEK_	46.5448	128.387	197.92
P10809	133	K	60 kDa heat shock protein, mitochondrial OS=Homo sapiens OX=9606 GN=HSPD1 PE=1 SV=2	HSPD1	_ISK[Lac (K)]GANPVEIR_	173.014	308.457	344.815
P10809	191	K	60 kDa heat shock protein, mitochondrial OS=Homo sapiens OX=9606 GN=HSPD1 PE=1 SV=2	HSPD1	_EIGNIISDAMK[Lac (K)]K_	13.0249	62.0151	119.508
P10809	202	K	60 kDa heat shock protein, mitochondrial OS=Homo sapiens OX=9606 GN=HSPD1 PE=1 SV=2	HSPD1	_GVITVK[Lac (K)]DGK_	17.7472	59.7162	69.2373
P10809	301	K	60 kDa heat shock protein, mitochondrial OS=Homo sapiens OX=9606 GN=HSPD1 PE=1 SV=2	HSPD1	_VGLQVVAVK[Lac (K)]APGFGDNR_	16.3825	20.5807	15.8805
P10809	396	K	60 kDa heat shock protein, mitochondrial OS=Homo sapiens OX=9606 GN=HSPD1 PE=1 SV=2	HSPD1	_LAK[Lac (K)]LSDGVAVLK_	77.975	135.464	134.096
P10809	473	K	60 kDa heat shock protein, mitochondrial OS=Homo sapiens OX=9606 GN=HSPD1 PE=1 SV=2	HSPD1	_TLK[Lac (K)]IPAMTIAK_	353.593	393.364	395.318
P10809	523	K	60 kDa heat shock protein, mitochondrial OS=Homo sapiens OX=9606 GN=HSPD1 PE=1 SV=2	HSPD1	_GIIDPTK[Lac (K)]VVR_	230.272	398.692	377.681
P11021	96	K	Endoplasmic reticulum chaperone BiP OS=Homo sapiens OX=9606 GN=HSPA5 PE=1 SV=2	HSPA5	_NQLTSNPENTVFDAK[Lac (K)]R_	20.0238	12.2092	22.0965
P11021	123	K	Endoplasmic reticulum chaperone BiP OS=Homo sapiens OX=9606 GN=HSPA5 PE=1 SV=2	HSPA5	_K[Lac (K)]TKPYIQVDIGGGQTK_	25.4983	21.6044	46.4238
P11021	154	K	Endoplasmic reticulum chaperone BiP OS=Homo sapiens OX=9606 GN=HSPA5 PE=1 SV=2	HSPA5	_MK[Lac (K)]ETAEAYLGK_	26.1604	64.1896	49.511
P11021	163	K	Endoplasmic reticulum chaperone BiP OS=Homo sapiens OX=9606 GN=HSPA5 PE=1 SV=2	HSPA5	_ETAEAYLGK[Lac (K)]K_	58.0017	158.348	149.168
P11021	185	K	Endoplasmic reticulum chaperone BiP OS=Homo sapiens OX=9606 GN=HSPA5 PE=1 SV=2	HSPA5	_QATK[Lac (K)]DAGTIAGLNVMR_	21.8409	13.0767	15.1268
P11021	326	K	Endoplasmic reticulum chaperone BiP OS=Homo sapiens OX=9606 GN=HSPA5 PE=1 SV=2	HSPA5	_AK[Lac (K)]FEELNMDLFR_	19.173	8.1013	3.36937
P11021	352	K	Endoplasmic reticulum chaperone BiP OS=Homo sapiens OX=9606 GN=HSPA5 PE=1 SV=2	HSPA5	_VLEDSDLK[Lac (K)]K_	8.63133	41.7223	33.4863
P11021	353	K	Endoplasmic reticulum chaperone BiP OS=Homo sapiens OX=9606 GN=HSPA5 PE=1 SV=2	HSPA5	_K[Lac (K)]SDIDEIVLVGGSTR_	46.3092	54.7728	49.0653
P11021	447	K	Endoplasmic reticulum chaperone BiP OS=Homo sapiens OX=9606 GN=HSPA5 PE=1 SV=2	HSPA5	_K[Lac (K)]SQIFSTASDNQPTVTIK_	29.6051	39.2767	40.2688
P11021	523	K	Endoplasmic reticulum chaperone BiP OS=Homo sapiens OX=9606 GN=HSPA5 PE=1 SV=2	HSPA5	_NK[Lac (K)]ITITNDQNR_		75.5922	99.4823
P11142	71	K	Heat shock cognate 71 kDa protein OS=Homo sapiens OX=9606 GN=HSPA8 PE=1 SV=1	HSPA8	_NQVAMNPTNTVFDAK[Lac (K)]R_	41.8934	78.6997	119.954
P11142	102	K	Heat shock cognate 71 kDa protein OS=Homo sapiens OX=9606 GN=HSPA8 PE=1 SV=1	HSPA8	_PK[Lac (K)]VQVEYK_		32.2001	73.993
P11142	108	K	Heat shock cognate 71 kDa protein OS=Homo sapiens OX=9606 GN=HSPA8 PE=1 SV=1	HSPA8	_VQVEYK[Lac (K)]GETK_		81.6439	117.693
P11142	128	K	Heat shock cognate 71 kDa protein OS=Homo sapiens OX=9606 GN=HSPA8 PE=1 SV=1	HSPA8	_MK[Lac (K)]EIAEAYLGK_	82.2134	139.516	164.994
P11142	187	K	Heat shock cognate 71 kDa protein OS=Homo sapiens OX=9606 GN=HSPA8 PE=1 SV=1	HSPA8	_IINEPTAAAIAYGLDK[Lac (K)]K_	90.6394	90.4752	112.781
P11142	246	K	Heat shock cognate 71 kDa protein OS=Homo sapiens OX=9606 GN=HSPA8 PE=1 SV=1	HSPA8	_MVNHFIAEFK[Lac (K)]R_	26.4481	22.6699	42.757
P11142	319	K	Heat shock cognate 71 kDa protein OS=Homo sapiens OX=9606 GN=HSPA8 PE=1 SV=1	HSPA8	_GTLDPVEK[Lac (K)]ALR_	119.885	123.989	183.627
P11142	328	K	Heat shock cognate 71 kDa protein OS=Homo sapiens OX=9606 GN=HSPA8 PE=1 SV=1	HSPA8	_LDK[Lac (K)]SQIHDIVLVGGSTR_	83.4822	119.978	124.152
P11142	451	K	Heat shock cognate 71 kDa protein OS=Homo sapiens OX=9606 GN=HSPA8 PE=1 SV=1	HSPA8	_AMTK[Lac (K)]DNNLLGK_	34.2768	70.5138	58.9483
P11142	500	K	Heat shock cognate 71 kDa protein OS=Homo sapiens OX=9606 GN=HSPA8 PE=1 SV=1	HSPA8	_ENK[Lac (K)]ITITNDK_	13.4118	56.2076	85.4899
P11142	512	K	Heat shock cognate 71 kDa protein OS=Homo sapiens OX=9606 GN=HSPA8 PE=1 SV=1	HSPA8	_LSK[Lac (K)]EDIER_	41.9088	128.201	139.34
P11142	601	K	Heat shock cognate 71 kDa protein OS=Homo sapiens OX=9606 GN=HSPA8 PE=1 SV=1	HSPA8	_ELEK[Lac (K)]VC[Carbamidomethyl (C)]NPIITK_	151.499	204.494	144.607
P11216	811	K	Glycogen phosphorylase, brain form OS=Homo sapiens OX=9606 GN=PYGB PE=1 SV=5	PYGB	_NIAC[Carbamidomethyl (C)]SGK[Lac (K)]FSSDR_	2.12228	18.4617	6.17004
P11387	137	K	DNA topoisomerase 1 OS=Homo sapiens OX=9606 GN=TOP1 PE=1 SV=2	TOP1	_EDIKPLK[Lac (K)]R_		371.388	582.16
P11387	150	K	DNA topoisomerase 1 OS=Homo sapiens OX=9606 GN=TOP1 PE=1 SV=2	TOP1	_DEDDADYKPK[Lac (K)]K_	10.5408
P11387	164	K	DNA topoisomerase 1 OS=Homo sapiens OX=9606 GN=TOP1 PE=1 SV=2	TOP1	_K[Lac (K)]LEEEEDGK_	35.595	54.5443	62.9526
P11387	642	K	DNA topoisomerase 1 OS=Homo sapiens OX=9606 GN=TOP1 PE=1 SV=2	TOP1	_TFEK[Lac (K)]SMMNLQTK_	10.337	9.90516	28.4621
P11388	1484	K	DNA topoisomerase 2-alpha OS=Homo sapiens OX=9606 GN=TOP2A PE=1 SV=3	TOP2A	_IVSK[Lac (K)]AVTSK_	50.3032	63.2774	51.8236
P11413	82	K	Glucose-6-phosphate 1-dehydrogenase OS=Homo sapiens OX=9606 GN=G6PD PE=1 SV=4	G6PD	_K[Lac (K)]QSEPFFK_	31.5281	70.2831	69.4911
P11413	97	K	Glucose-6-phosphate 1-dehydrogenase OS=Homo sapiens OX=9606 GN=G6PD PE=1 SV=4	G6PD	_LK[Lac (K)]LEDFFAR_	71.3754	62.1799	76.286
P11413	432	K	Glucose-6-phosphate 1-dehydrogenase OS=Homo sapiens OX=9606 GN=G6PD PE=1 SV=4	G6PD	_NVK[Lac (K)]LPDAYER_	202.62	439.522	491.902
P11413	497	K	Glucose-6-phosphate 1-dehydrogenase OS=Homo sapiens OX=9606 GN=G6PD PE=1 SV=4	G6PD	_GPTEADELMK[Lac (K)]R_	22.6599	12.0881	60.0191
P11413	508	K	Glucose-6-phosphate 1-dehydrogenase OS=Homo sapiens OX=9606 GN=G6PD PE=1 SV=4	G6PD	_VGFQYEGTYK[Lac (K)]WVNPHK_	8.51984	21.4712	8.79504
P11413	514	K	Glucose-6-phosphate 1-dehydrogenase OS=Homo sapiens OX=9606 GN=G6PD PE=1 SV=4	G6PD	_WVNPHK[Lac (K)]L_	400.284	695.379	633.527
P11586	543	K	C-1-tetrahydrofolate synthase, cytoplasmic OS=Homo sapiens OX=9606 GN=MTHFD1 PE=1 SV=4	MTHFD1	_K[Lac (K)]ITIGQAPTEK_	13.9096	17.1362	18.9397
P11940	188	K	Polyadenylate-binding protein 1 OS=Homo sapiens OX=9606 GN=PABPC1 PE=1 SV=2	PABPC1	_AK[Lac (K)]EFTNVYIK_	23.489	35.7899	38.5338
P11940	512	K	Polyadenylate-binding protein 1 OS=Homo sapiens OX=9606 GN=PABPC1 PE=1 SV=2	PABPC1	_TVPQYK[Lac (K)]YAAGVR_	524.72	1194.95	1191.44
P11940	625	K	Polyadenylate-binding protein 1 OS=Homo sapiens OX=9606 GN=PABPC1 PE=1 SV=2	PABPC1	_EAAQK[Lac (K)]AVNSATGVPTV_	83.5722	159.972	167.247
P12004	80	K	Proliferating cell nuclear antigen OS=Homo sapiens OX=9606 GN=PCNA PE=1 SV=1	PCNA	_ILK[Lac (K)]C[Carbamidomethyl (C)]AGNEDIITLR_	42.9815	61.2513	88.7154
P12236	63	K	ADP/ATP translocase 3 OS=Homo sapiens OX=9606 GN=SLC25A6 PE=1 SV=4	SLC25A6	_IPK[Lac (K)]EQGVLSFWR_	60.1695	56.7414	39.8306
P12236	96	K	ADP/ATP translocase 3 OS=Homo sapiens OX=9606 GN=SLC25A6 PE=1 SV=4	SLC25A6	_YK[Lac (K)]QIFLGGVDK_	178.876	258.521	341.182
P12236	272	K	ADP/ATP translocase 3 OS=Homo sapiens OX=9606 GN=SLC25A6 PE=1 SV=4	SLC25A6	_AFFK[Lac (K)]GAWSNVLR_	56.0931	47.1192	52.3716
P12270	1563	K	Nucleoprotein TPR OS=Homo sapiens OX=9606 GN=TPR PE=1 SV=3	TPR	_SK[Lac (K)]IAHLAGVK_	5.25901	32.7164	76.9953
P12270	1648	K	Nucleoprotein TPR OS=Homo sapiens OX=9606 GN=TPR PE=1 SV=3	TPR	_QITLK[Lac (K)]TTPASGER_	189.662	317.034	315.452
P12270	1690	K	Nucleoprotein TPR OS=Homo sapiens OX=9606 GN=TPR PE=1 SV=3	TPR	_VTAAAMAGNK[Lac (K)]STPR_		198.437	234.354
P12314	336	K	High affinity immunoglobulin gamma Fc receptor I OS=Homo sapiens OX=9606 GN=FCGR1A PE=1 SV=2	FCGR1A	_K[Lac (K)]VISSLQEDR_	126.329	388.72	472.242
P12429	58	K	Annexin A3 OS=Homo sapiens OX=9606 GN=ANXA3 PE=1 SV=3	ANXA3	_QLIVK[Lac (K)]EYQAAYGK_	6.24451	1.11242	5.27744
P12757	45	K	Ski-like protein OS=Homo sapiens OX=9606 GN=SKIL PE=1 SV=2	SKIL	_TINK[Lac (K)]VPTVK_	6.90277	18.2812	11.4998
P12814	840	K	Alpha-actinin-1 OS=Homo sapiens OX=9606 GN=ACTN1 PE=1 SV=2	ACTN1	_ILAGDK[Lac (K)]NYITMDELR_	30.3433	13.4766	26.1058
P12956	287	K	X-ray repair cross-complementing protein 6 OS=Homo sapiens OX=9606 GN=XRCC6 PE=1 SV=2	XRCC6	_ALKPPPIK[Lac (K)]LYR_	114.904	207.262	270.185
P12956	317	K	X-ray repair cross-complementing protein 6 OS=Homo sapiens OX=9606 GN=XRCC6 PE=1 SV=2	XRCC6	_TFNTSTGGLLLPSDTK[Lac (K)]R_	135.056	163.906	191.843
P12956	461	K	X-ray repair cross-complementing protein 6 OS=Homo sapiens OX=9606 GN=XRCC6 PE=1 SV=2	XRCC6	_IMATPEQVGK[Lac (K)]MK_	37.1642	92.8341	119.262
P12956	539	K	X-ray repair cross-complementing protein 6 OS=Homo sapiens OX=9606 GN=XRCC6 PE=1 SV=2	XRCC6	_ELVYPPDYNPEGK[Lac (K)]VTK_	195.421	403.521	215.738
P12956	570	K	X-ray repair cross-complementing protein 6 OS=Homo sapiens OX=9606 GN=XRCC6 PE=1 SV=2	XRCC6	_THISK[Lac (K)]GTLGK_	55.14	83.2998	85.4501
P12956	591	K	X-ray repair cross-complementing protein 6 OS=Homo sapiens OX=9606 GN=XRCC6 PE=1 SV=2	XRCC6	_AYGLK[Lac (K)]SGLK_	40.1077
P12956	596	K	X-ray repair cross-complementing protein 6 OS=Homo sapiens OX=9606 GN=XRCC6 PE=1 SV=2	XRCC6	_K[Lac (K)]QELLEALTK_	40.1023	25.6868	30.9718
P13010	543	K	X-ray repair cross-complementing protein 5 OS=Homo sapiens OX=9606 GN=XRCC5 PE=1 SV=3	XRCC5	_TLFPLIEAK[Lac (K)]K_	38.4048	31.1814	31.3677
P13073	87	K	Cytochrome c oxidase subunit 4 isoform 1, mitochondrial OS=Homo sapiens OX=9606 GN=COX4I1 PE=1 SV=1	COX4I1	_FK[Lac (K)]ESFAEMNR_	17.6496	34.7785	35.3419
P13639	239	K	Elongation factor 2 OS=Homo sapiens OX=9606 GN=EEF2 PE=1 SV=4	EEF2	_FAAK[Lac (K)]GEGQLGPAER_	3259.29	8519.1	7909.12
P13639	275	K	Elongation factor 2 OS=Homo sapiens OX=9606 GN=EEF2 PE=1 SV=4	EEF2	_FSK[Lac (K)]SATSPEGK_	74.5894	109.265	101.63
P13639	439	K	Elongation factor 2 OS=Homo sapiens OX=9606 GN=EEF2 PE=1 SV=4	EEF2	_K[Lac (K)]EDLYLKPIQR_	27.4006	34.6542	23.6782
P13639	512	K	Elongation factor 2 OS=Homo sapiens OX=9606 GN=EEF2 PE=1 SV=4	EEF2	_VAVEAK[Lac (K)]NPADLPK_	36.2466	80.4173	73.2754
P13639	572	K	Elongation factor 2 OS=Homo sapiens OX=9606 GN=EEF2 PE=1 SV=4	EEF2	_K[Lac (K)]SDPVVSYR_	21.3803	94.944	84.6532
P13667	111	K	Protein disulfide-isomerase A4 OS=Homo sapiens OX=9606 GN=PDIA4 PE=1 SV=2	PDIA4	_DK[Lac (K)]DPPIPVAK_	26.9848	56.7718	42.9687
P13667	163	K	Protein disulfide-isomerase A4 OS=Homo sapiens OX=9606 GN=PDIA4 PE=1 SV=2	PDIA4	_TQEEIVAK[Lac (K)]VR_	22.8463	40.5558	38.7048
P13667	211	K	Protein disulfide-isomerase A4 OS=Homo sapiens OX=9606 GN=PDIA4 PE=1 SV=2	PDIA4	_K[Lac (K)]LAPEYEK_		60.1665	77.1534
P13667	349	K	Protein disulfide-isomerase A4 OS=Homo sapiens OX=9606 GN=PDIA4 PE=1 SV=2	PDIA4	_FLK[Lac (K)]VSQGQLVVMQPEK_	22.3541	5.81019	12.8908
P13667	515	K	Protein disulfide-isomerase A4 OS=Homo sapiens OX=9606 GN=PDIA4 PE=1 SV=2	PDIA4	_LKPVIK[Lac (K)]SQPVPK_	5.52127	12.4255	25.0619
P13667	528	K	Protein disulfide-isomerase A4 OS=Homo sapiens OX=9606 GN=PDIA4 PE=1 SV=2	PDIA4	_GPVK[Lac (K)]VVVGK_	13.4598	24.8516	19.1642
P13667	582	K	Protein disulfide-isomerase A4 OS=Homo sapiens OX=9606 GN=PDIA4 PE=1 SV=2	PDIA4	_GLVIAK[Lac (K)]MDATANDVPSDR_	11.3957	13.4695	16.1855
P13797	459	K	Plastin-3 OS=Homo sapiens OX=9606 GN=PLS3 PE=1 SV=4	PLS3	_K[Lac (K)]LENC[Carbamidomethyl (C)]NYAVELGK_	11.6219	17.326	22.5127
P13804	69	K	Electron transfer flavoprotein subunit alpha, mitochondrial OS=Homo sapiens OX=9606 GN=ETFA PE=1 SV=1	ETFA	_VAQDLC[Carbamidomethyl (C)]K[Lac (K)]VAGIAK_	10.739	11.0285	11.5446
P13861	318	K	cAMP-dependent protein kinase type II-alpha regulatory subunit OS=Homo sapiens OX=9606 GN=PRKAR2A PE=1 SV=2	PRKAR2A	_SNK[Lac (K)]DGGNQEVEIAR_		40.8123	30.9896
P14174	78	K	Macrophage migration inhibitory factor OS=Homo sapiens OX=9606 GN=MIF PE=1 SV=4	MIF	_SYSK[Lac (K)]LLC[Carbamidomethyl (C)]GLLAER_	293.862	239.034	96.0228
P14314	158	K	Glucosidase 2 subunit beta OS=Homo sapiens OX=9606 GN=PRKCSH PE=1 SV=2	PRKCSH	_K[Lac (K)]LIELQAGK_	80.3544	145.925	117.771
P14618	3	K	Pyruvate kinase PKM OS=Homo sapiens OX=9606 GN=PKM PE=1 SV=4	PKM	_[Acetyl (Protein N-term)]SK[Lac (K)]PHSEAGTAFIQTQQLHAAMADTFLEHMC[Carbamidomethyl (C)]R_	25.4773	17.8385	18.2863
P14618	62	K	Pyruvate kinase PKM OS=Homo sapiens OX=9606 GN=PKM PE=1 SV=4	PKM	_SVETLK[Lac (K)]EMIK_	152.799	151.503	156.145
P14618	66	K	Pyruvate kinase PKM OS=Homo sapiens OX=9606 GN=PKM PE=1 SV=4	PKM	_EMIK[Lac (K)]SGMNVAR_	218.23	269.475	293.476
P14618	89	K	Pyruvate kinase PKM OS=Homo sapiens OX=9606 GN=PKM PE=1 SV=4	PKM	_LNFSHGTHEYHAETIK[Lac (K)]NVR_		18.3067	17.4978
P14618	115	K	Pyruvate kinase PKM OS=Homo sapiens OX=9606 GN=PKM PE=1 SV=4	PKM	_PVAVALDTK[Lac (K)]GPEIR_	50.1408	47.5914	109.165
P14618	166	K	Pyruvate kinase PKM OS=Homo sapiens OX=9606 GN=PKM PE=1 SV=4	PKM	_NIC[Carbamidomethyl (C)]K[Lac (K)]VVEVGSK_	139.666	279.971	304.641
P14618	206	K	Pyruvate kinase PKM OS=Homo sapiens OX=9606 GN=PKM PE=1 SV=4	PKM	_GADFLVTEVENGGSLGSK[Lac (K)]K_	34.1355	31.2493	45.0073
P14618	270	K	Pyruvate kinase PKM OS=Homo sapiens OX=9606 GN=PKM PE=1 SV=4	PKM	_IISK[Lac (K)]IENHEGVR_		195.928	228.873
P14618	305	K	Pyruvate kinase PKM OS=Homo sapiens OX=9606 GN=PKM PE=1 SV=4	PKM	_GDLGIEIPAEK[Lac (K)]VFLAQK_	9.92364	4.69594	9.65333
P14618	498	K	Pyruvate kinase PKM OS=Homo sapiens OX=9606 GN=PKM PE=1 SV=4	PKM	_VNFAMNVGK[Lac (K)]AR_	116.526	126.172	130.983
P14625	95	K	Endoplasmin OS=Homo sapiens OX=9606 GN=HSP90B1 PE=1 SV=1	HSP90B1	_LIINSLYK[Lac (K)]NK_	203.588	288.252	350.763
P14625	142	K	Endoplasmin OS=Homo sapiens OX=9606 GN=HSP90B1 PE=1 SV=1	HSP90B1	_EK[Lac (K)]NLLHVTDTGVGMTR_	147.311	252.665	116.94
P14625	161	K	Endoplasmin OS=Homo sapiens OX=9606 GN=HSP90B1 PE=1 SV=1	HSP90B1	_EELVK[Lac (K)]NLGTIAK_	61.7958	98.1845	73.1538
P14625	168	K	Endoplasmin OS=Homo sapiens OX=9606 GN=HSP90B1 PE=1 SV=1	HSP90B1	_NLGTIAK[Lac (K)]SGTSEFLNK_	76.0612	144.845	106.365
P14625	356	K	Endoplasmin OS=Homo sapiens OX=9606 GN=HSP90B1 PE=1 SV=1	HSP90B1	_EVEEDEYK[Lac (K)]AFYK_	5.68595	7.87347	10.1353
P14625	467	K	Endoplasmin OS=Homo sapiens OX=9606 GN=HSP90B1 PE=1 SV=1	HSP90B1	_K[Lac (K)]TLDMIK_	80.8377	175.48	113.096
P14625	473	K	Endoplasmin OS=Homo sapiens OX=9606 GN=HSP90B1 PE=1 SV=1	HSP90B1	_TLDMIK[Lac (K)]K_	71.0191	108.903	123.568
P14625	479	K	Endoplasmin OS=Homo sapiens OX=9606 GN=HSP90B1 PE=1 SV=1	HSP90B1	_IADDK[Lac (K)]YNDTFWK_	5.55599	21.6521	9.39614
P14625	547	K	Endoplasmin OS=Homo sapiens OX=9606 GN=HSP90B1 PE=1 SV=1	HSP90B1	_K[Lac (K)]EAESSPFVER_	30.5511	73.5355	54.6645
P14625	593	K	Endoplasmin OS=Homo sapiens OX=9606 GN=HSP90B1 PE=1 SV=1	HSP90B1	_FQNVAK[Lac (K)]EGVK_		219.773	257.727
P14625	633	K	Endoplasmin OS=Homo sapiens OX=9606 GN=HSP90B1 PE=1 SV=1	HSP90B1	_IEK[Lac (K)]AVVSQR_	2869.36	309.571	388.896
P14625	663	K	Endoplasmin OS=Homo sapiens OX=9606 GN=HSP90B1 PE=1 SV=1	HSP90B1	_IMK[Lac (K)]AQAYQTGK_		82.6651	133.266
P14625	682	K	Endoplasmin OS=Homo sapiens OX=9606 GN=HSP90B1 PE=1 SV=1	HSP90B1	_DISTNYYASQK[Lac (K)]K_	36.9503	117.669	93.4041
P14625	683	K	Endoplasmin OS=Homo sapiens OX=9606 GN=HSP90B1 PE=1 SV=1	HSP90B1	_K[Lac (K)]TFEINPR_	56.6468	131.361	157.623
P14625	733	K	Endoplasmin OS=Homo sapiens OX=9606 GN=HSP90B1 PE=1 SV=1	HSP90B1	_SGYLLPDTK[Lac (K)]AYGDR_	42.9493	96.37	79.3124
P14649	35	K	Myosin light chain 6B OS=Homo sapiens OX=9606 GN=MYL6B PE=1 SV=1	MYL6B	_TK[Lac (K)]AEPAVPQAPQK_		20.9041	20.1666
P14678	8	K	Small nuclear ribonucleoprotein-associated proteins B and B' OS=Homo sapiens OX=9606 GN=SNRPB PE=1 SV=2	SNRPB	_SSK[Lac (K)]MLQHIDYR_	8.61691	24.3269	11.7428
P14866	62	K	Heterogeneous nuclear ribonucleoprotein L OS=Homo sapiens OX=9606 GN=HNRNPL PE=1 SV=2	HNRNPL	_LK[Lac (K)]TDNAGDQHGGGGGGGGGAGAAGGGGGGENYDDPHK_	15.9022	32.6328	15.7598
P14866	418	K	Heterogeneous nuclear ribonucleoprotein L OS=Homo sapiens OX=9606 GN=HNRNPL PE=1 SV=2	HNRNPL	_SK[Lac (K)]PGAAMVEMADGYAVDR_	39.486	40.462	33.5513
P14866	538	K	Heterogeneous nuclear ribonucleoprotein L OS=Homo sapiens OX=9606 GN=HNRNPL PE=1 SV=2	HNRNPL	_VFSGK[Lac (K)]SER_	355.246	494.11	483.478
P15121	86	K	Aldo-keto reductase family 1 member B1 OS=Homo sapiens OX=9606 GN=AKR1B1 PE=1 SV=3	AKR1B1	_LWC[Carbamidomethyl (C)]TYHEK[Lac (K)]GLVK_	48.9213	75.1168	51.7529
P15121	95	K	Aldo-keto reductase family 1 member B1 OS=Homo sapiens OX=9606 GN=AKR1B1 PE=1 SV=3	AKR1B1	_GAC[Carbamidomethyl (C)]QK[Lac (K)]TLSDLK_	168.562	471.159	344.125
P15121	179	K	Aldo-keto reductase family 1 member B1 OS=Homo sapiens OX=9606 GN=AKR1B1 PE=1 SV=3	AKR1B1	_YK[Lac (K)]PAVNQIEC[Carbamidomethyl (C)]HPYLTQEK_	49.5318	50.0783	26.6883
P15121	243	K	Aldo-keto reductase family 1 member B1 OS=Homo sapiens OX=9606 GN=AKR1B1 PE=1 SV=3	AKR1B1	_HNK[Lac (K)]TTAQVLIR_	13.0537	48.1297	50.7257
P15121	263	K	Aldo-keto reductase family 1 member B1 OS=Homo sapiens OX=9606 GN=AKR1B1 PE=1 SV=3	AKR1B1	_NLVVIPK[Lac (K)]SVTPER_	254.673	240.405	285.817
P15311	344	K	Ezrin OS=Homo sapiens OX=9606 GN=EZR PE=1 SV=4	EZR	_EK[Lac (K)]EELMLR_	71.9422	81.3707	119.806
P15529	167	K	Membrane cofactor protein OS=Homo sapiens OX=9606 GN=CD46 PE=1 SV=3	CD46	_VLC[Carbamidomethyl (C)]TPPPK[Lac (K)]IK_	7.45711	24.8046	14.6277
P15559	31	K	NAD(P)H dehydrogenase [quinone] 1 OS=Homo sapiens OX=9606 GN=NQO1 PE=1 SV=1	NQO1	_EAAAAALK[Lac (K)]K_	20.0855	97.4514	85.0852
P15559	209	K	NAD(P)H dehydrogenase [quinone] 1 OS=Homo sapiens OX=9606 GN=NQO1 PE=1 SV=1	NQO1	_IQILEGWK[Lac (K)]K_	52.9804	85.5861	117.775
P15559	251	K	NAD(P)H dehydrogenase [quinone] 1 OS=Homo sapiens OX=9606 GN=NQO1 PE=1 SV=1	NQO1	_K[Lac (K)]FGLSVGHHLGK_	72.1635	133.012	141.396
P15559	271	K	NAD(P)H dehydrogenase [quinone] 1 OS=Homo sapiens OX=9606 GN=NQO1 PE=1 SV=1	NQO1	_SIPTDNQIK[Lac (K)]AR_	5.69196	271.973	338.14
P15880	211	K	40S ribosomal protein S2 OS=Homo sapiens OX=9606 GN=RPS2 PE=1 SV=2	RPS2	_GTGIVSAPVPK[Lac (K)]K_	65.7333	101.599	106.3
P15924	2592	K	Desmoplakin OS=Homo sapiens OX=9606 GN=DSP PE=1 SV=3	DSP	_HESVSK[Lac (K)]ISTISSVR_	3.45797	17.5927	8.77442
P16070	158	K	CD44 antigen OS=Homo sapiens OX=9606 GN=CD44 PE=1 SV=3	CD44	_YVQK[Lac (K)]GEYR_	30.4391	54.6117	53.0639
P16104	128	K	Histone H2AX OS=Homo sapiens OX=9606 GN=H2AX PE=1 SV=2	H2AX	_TSATVGPK[Lac (K)]APSGGK_	168.686	140.806	196.509
P16220	122	K	Cyclic AMP-responsive element-binding protein 1 OS=Homo sapiens OX=9606 GN=CREB1 PE=1 SV=3	CREB1	_K[Lac (K)]ILNDLSSDAPGVPR_	102.432	101.728	114.039
P16403	17	K	Histone H1.2 OS=Homo sapiens OX=9606 GN=H1-2 PE=1 SV=2	H1-2	_[Acetyl (Protein N-term)]SETAPAAPAAAPPAEK[Lac (K)]APVK_	21.6917	27.0774	26.9538
P16435	602	K	NADPH--cytochrome P450 reductase OS=Homo sapiens OX=9606 GN=POR PE=1 SV=2	POR	_EQSHK[Lac (K)]VYVQHLLK_	3.33619	2.72443	4.79097
P16615	169	K	Sarcoplasmic/endoplasmic reticulum calcium ATPase 2 OS=Homo sapiens OX=9606 GN=ATP2A2 PE=1 SV=1	ATP2A2	_LTSIK[Lac (K)]STTLR_	54.0774	90.4549	127.501
P16615	502	K	Sarcoplasmic/endoplasmic reticulum calcium ATPase 2 OS=Homo sapiens OX=9606 GN=ATP2A2 PE=1 SV=1	ATP2A2	_SMSVYC[Carbamidomethyl (C)]TPNK[Lac (K)]PSR_	38.3496	159.569	110.812
P16615	541	K	Sarcoplasmic/endoplasmic reticulum calcium ATPase 2 OS=Homo sapiens OX=9606 GN=ATP2A2 PE=1 SV=1	ATP2A2	_VPMTSGVK[Lac (K)]QK_	15.3755	52.5604	46.3363
P16615	712	K	Sarcoplasmic/endoplasmic reticulum calcium ATPase 2 OS=Homo sapiens OX=9606 GN=ATP2A2 PE=1 SV=1	ATP2A2	_K[Lac (K)]AEIGIAMGSGTAVAK_	13.8532	31.4906	29.5579
P16615	995	K	Sarcoplasmic/endoplasmic reticulum calcium ATPase 2 OS=Homo sapiens OX=9606 GN=ATP2A2 PE=1 SV=1	ATP2A2	_NYLEPGK[Lac (K)]EC[Carbamidomethyl (C)]VQPATK_	6.691	15.2616	5.31238
P16949	43	K	Stathmin OS=Homo sapiens OX=9606 GN=STMN1 PE=1 SV=3	STMN1	_KK[Lac (K)]DLSLEEIQK_	6.31891	22.8203	23.3414
P16949	119	K	Stathmin OS=Homo sapiens OX=9606 GN=STMN1 PE=1 SV=3	STMN1	_EAQMAAK[Lac (K)]LER_	329.297	805.16	866.432
P16989	90	K	Y-box-binding protein 3 OS=Homo sapiens OX=9606 GN=YBX3 PE=1 SV=4	YBX3	_VLATK[Lac (K)]VLGTVK_	26.465	50.4959	56.0036
P17096	31	K	High mobility group protein HMG-I/HMG-Y OS=Homo sapiens OX=9606 GN=HMGA1 PE=1 SV=3	HMGA1	_K[Lac (K)]QPPVSPGTALVGSQK_	194.961	411.436	468.186
P17676	133	K	CCAAT/enhancer-binding protein beta OS=Homo sapiens OX=9606 GN=CEBPB PE=1 SV=2	CEBPB	_K[Lac (K)]PAEYGYVSLGR_	12.4272	12.0218	9.82251
P17706	364	K	Tyrosine-protein phosphatase non-receptor type 2 OS=Homo sapiens OX=9606 GN=PTPN2 PE=1 SV=2	PTPN2	_ATTAQK[Lac (K)]VQQMK_		51.0101	21.8375
P17844	33	K	Probable ATP-dependent RNA helicase DDX5 OS=Homo sapiens OX=9606 GN=DDX5 PE=1 SV=1	DDX5	_K[Lac (K)]FGNPGEK_	174.834	295.093	306.969
P17844	45	K	Probable ATP-dependent RNA helicase DDX5 OS=Homo sapiens OX=9606 GN=DDX5 PE=1 SV=1	DDX5	_K[Lac (K)]WNLDELPK_	34.4718	63.1708	54.639
P17858	677	K	ATP-dependent 6-phosphofructokinase, liver type OS=Homo sapiens OX=9606 GN=PFKL PE=1 SV=6	PFKL	_NYGTK[Lac (K)]LGVK_	89.8495	168.682	202.265
P17987	400	K	T-complex protein 1 subunit alpha OS=Homo sapiens OX=9606 GN=TCP1 PE=1 SV=1	TCP1	_SLHDALC[Carbamidomethyl (C)]VVK[Lac (K)]R_	18.3885	29.89	37.7568
P18124	9	K	60S ribosomal protein L7 OS=Homo sapiens OX=9606 GN=RPL7 PE=1 SV=1	RPL7	_K[Lac (K)]EVPAVPETLK_	184.756	108.56	259.494
P18124	77	K	60S ribosomal protein L7 OS=Homo sapiens OX=9606 GN=RPL7 PE=1 SV=1	RPL7	_K[Lac (K)]AGNFYVPAEPK_	26.2855	40.6114	49.5611
P18124	223	K	60S ribosomal protein L7 OS=Homo sapiens OX=9606 GN=RPL7 PE=1 SV=1	RPL7	_K[Lac (K)]TTHFVEGGDAGNR_	3.49596	6.41716	4.40988
P18206	219	K	Vinculin OS=Homo sapiens OX=9606 GN=VCL PE=1 SV=4	VCL	_NSK[Lac (K)]NQGIEEALK_	75.6823	130.773	84.2406
P18206	983	K	Vinculin OS=Homo sapiens OX=9606 GN=VCL PE=1 SV=4	VCL	_WSSK[Lac (K)]GNDIIAAAK_	3.88503	2.96644	1.80363
P18583	277	K	Protein SON OS=Homo sapiens OX=9606 GN=SON PE=1 SV=4	SON	_SVLK[Lac (K)]SVESTSPEPSK_	19.061	27.0506	22.0308
P18615	70	K	Negative elongation factor E OS=Homo sapiens OX=9606 GN=NELFE PE=1 SV=3	NELFE	_QLVK[Lac (K)]SGAISAIK_	15.5595	36.9189	22.6947
P18621	49	K	60S ribosomal protein L17 OS=Homo sapiens OX=9606 GN=RPL17 PE=1 SV=3	RPL17	_YLK[Lac (K)]DVTLQK_	52.4878	103.681	122.699
P18669	100	K	Phosphoglycerate mutase 1 OS=Homo sapiens OX=9606 GN=PGAM1 PE=1 SV=2	PGAM1	_HYGGLTGLNK[Lac (K)]AETAAK_	31.1887	19.5946	54.4959
P18669	241	K	Phosphoglycerate mutase 1 OS=Homo sapiens OX=9606 GN=PGAM1 PE=1 SV=2	PGAM1	_K[Lac (K)]AMEAVAAQGK_	6.47856	100	52.9769
P18669	251	K	Phosphoglycerate mutase 1 OS=Homo sapiens OX=9606 GN=PGAM1 PE=1 SV=2	PGAM1	_AMEAVAAQGK[Lac (K)]AK_	108.418	299.168	276.783
P18846	69	K	Cyclic AMP-dependent transcription factor ATF-1 OS=Homo sapiens OX=9606 GN=ATF1 PE=1 SV=2	ATF1	_ILK[Lac (K)]DLSSEDTR_	211.492	400.343	319.3
P18858	36	K	DNA ligase 1 OS=Homo sapiens OX=9606 GN=LIG1 PE=1 SV=1	LIG1	_ETEPPPK[Lac (K)]AALK_	6.88783	34.6817	19.1832
P18887	169	K	DNA repair protein XRCC1 OS=Homo sapiens OX=9606 GN=XRCC1 PE=1 SV=3	XRCC1	_VTVTK[Lac (K)]LGQFR_	959.273	1552.65	1508.2
P18887	247	K	DNA repair protein XRCC1 OS=Homo sapiens OX=9606 GN=XRCC1 PE=1 SV=3	XRCC1	_K[Lac (K)]LDLNQEEK_		105.182	208.419
P18887	431	K	DNA repair protein XRCC1 OS=Homo sapiens OX=9606 GN=XRCC1 PE=1 SV=3	XRCC1	_LPQK[Lac (K)]QPQTK_	17.1465	21.6609	26.8252
P19338	62	K	Nucleolin OS=Homo sapiens OX=9606 GN=NCL PE=1 SV=3	NCL	_AAATSAK[Lac (K)]KVVVSPTKK_	14.9834		13.6851
P19338	63	K	Nucleolin OS=Homo sapiens OX=9606 GN=NCL PE=1 SV=3	NCL	_K[Lac (K)]VVVSPTK_	699.339	1898.03	1914.56
P19338	70	K	Nucleolin OS=Homo sapiens OX=9606 GN=NCL PE=1 SV=3	NCL	_VVVSPTK[Lac (K)]K_	882.001	1787.75	1705.71
P19338	71	K	Nucleolin OS=Homo sapiens OX=9606 GN=NCL PE=1 SV=3	NCL	_K[Lac (K)]VAVATPAK_	608.672	1324.44	1429.9
P19338	79	K	Nucleolin OS=Homo sapiens OX=9606 GN=NCL PE=1 SV=3	NCL	_VAVATPAK[Lac (K)]K_	2122.2	5083.27	5540.39
P19338	80	K	Nucleolin OS=Homo sapiens OX=9606 GN=NCL PE=1 SV=3	NCL	_VAVATPAKK[Lac (K)]AAVTPGKK_	18.4778
P19338	102	K	Nucleolin OS=Homo sapiens OX=9606 GN=NCL PE=1 SV=3	NCL	_TVTPAK[Lac (K)]AVTTPGK_	1415.17	5901.15	6401.27
P19338	116	K	Nucleolin OS=Homo sapiens OX=9606 GN=NCL PE=1 SV=3	NCL	_GATPGK[Lac (K)]ALVATPGK_	4368.95	8648.11	8817.34
P19338	124	K	Nucleolin OS=Homo sapiens OX=9606 GN=NCL PE=1 SV=3	NCL	_ALVATPGK[Lac (K)]K_		11333.9	12926.9
P19338	132	K	Nucleolin OS=Homo sapiens OX=9606 GN=NCL PE=1 SV=3	NCL	_GAAIPAK[Lac (K)]GAK_	1106.6	2803.55	2766.15
P19338	223	K	Nucleolin OS=Homo sapiens OX=9606 GN=NCL PE=1 SV=3	NCL	_AAK[Lac (K)]VVPVK_		764.949	776.179
P19338	348	K	Nucleolin OS=Homo sapiens OX=9606 GN=NCL PE=1 SV=3	NCL	_K[Lac (K)]FGYVDFESAEDLEK_	24.0181	9.90316	14.2074
P19338	398	K	Nucleolin OS=Homo sapiens OX=9606 GN=NCL PE=1 SV=3	NCL	_TLLAK[Lac (K)]NLPYK_	428.85	631.381	691.228
P19338	403	K	Nucleolin OS=Homo sapiens OX=9606 GN=NCL PE=1 SV=3	NCL	_NLPYK[Lac (K)]VTQDELK_	77.8372	110.176	77.9071
P19338	429	K	Nucleolin OS=Homo sapiens OX=9606 GN=NCL PE=1 SV=3	NCL	_SK[Lac (K)]GIAYIEFK_	142.134	149.844	203.253
P19338	477	K	Nucleolin OS=Homo sapiens OX=9606 GN=NCL PE=1 SV=3	NCL	_GGK[Lac (K)]NSTWSGESK_	197.209	311.415	294.969
P19338	572	K	Nucleolin OS=Homo sapiens OX=9606 GN=NCL PE=1 SV=3	NCL	_SQPSK[Lac (K)]TLFVK_	1342.72	2073.89	2163.86
P19338	577	K	Nucleolin OS=Homo sapiens OX=9606 GN=NCL PE=1 SV=3	NCL	_TLFVK[Lac (K)]GLSEDTTEETLK_	251.779	220.1	227.174
P19447	222	K	General transcription and DNA repair factor IIH helicase subunit XPB OS=Homo sapiens OX=9606 GN=ERCC3 PE=1 SV=1	ERCC3	_SAISK[Lac (K)]TAESSGGPSTSR_	6.32246	9.52895	9.64426
P19823	809	K	Inter-alpha-trypsin inhibitor heavy chain H2 OS=Homo sapiens OX=9606 GN=ITIH2 PE=1 SV=2	ITIH2	_VQISVK[Lac (K)]K_	3.14188	17.7882	15.6457
P20042	87	K	Eukaryotic translation initiation factor 2 subunit 2 OS=Homo sapiens OX=9606 GN=EIF2S2 PE=1 SV=2	EIF2S2	_K[Lac (K)]IFDIDEAEEGVK_	307.678	374.931	402.825
P20042	132	K	Eukaryotic translation initiation factor 2 subunit 2 OS=Homo sapiens OX=9606 GN=EIF2S2 PE=1 SV=2	EIF2S2	_NVK[Lac (K)]FPDEDEILEK_	26.0262	42.3097	39.1733
P20042	324	K	Eukaryotic translation initiation factor 2 subunit 2 OS=Homo sapiens OX=9606 GN=EIF2S2 PE=1 SV=2	EIF2S2	_TGFQAVTGK[Lac (K)]R_	55.108	142.718	149.7
P20248	54	K	Cyclin-A2 OS=Homo sapiens OX=9606 GN=CCNA2 PE=1 SV=2	CCNA2	_AALAVLK[Lac (K)]SGNPR_	39.3986	57.024	82.5172
P20591	197	K	Interferon-induced GTP-binding protein Mx1 OS=Homo sapiens OX=9606 GN=MX1 PE=1 SV=4	MX1	_VAVGNQPADIGYK[Lac (K)]IK_	7.36861	9.81593	15.3742
P20618	228	K	Proteasome subunit beta type-1 OS=Homo sapiens OX=9606 GN=PSMB1 PE=1 SV=2	PSMB1	_IC[Carbamidomethyl (C)]IVTK[Lac (K)]EGIR_	43.9797	61.9167	30.8156
P20671	96	K	Histone H2A type 1-D OS=Homo sapiens OX=9606 GN=H2AC7 PE=1 SV=2	H2AC7	_NDEELNK[Lac (K)]LLGK_	67.4436	58.0513	81.8501
P20674	113	K	Cytochrome c oxidase subunit 5A, mitochondrial OS=Homo sapiens OX=9606 GN=COX5A PE=1 SV=2	COX5A	_ILEVVK[Lac (K)]DK_	14.8051	39.2736	22.4576
P20810	43	K	Calpastatin OS=Homo sapiens OX=9606 GN=CAST PE=1 SV=4	CAST	_SQSTK[Lac (K)]LSVVHEK_		757.897	665.458
P20810	64	K	Calpastatin OS=Homo sapiens OX=9606 GN=CAST PE=1 SV=4	CAST	_EHTEPK[Lac (K)]SLPK_	50.9006	44.7421	36.3237
P20810	68	K	Calpastatin OS=Homo sapiens OX=9606 GN=CAST PE=1 SV=4	CAST	_SLPK[Lac (K)]QASDTGSNDAHNK_	39.773
P20810	132	K	Calpastatin OS=Homo sapiens OX=9606 GN=CAST PE=1 SV=4	CAST	_K[Lac (K)]SLTPAVPVESKPDKPSGK_	34.1684	129.082	88.8536
P20810	204	K	Calpastatin OS=Homo sapiens OX=9606 GN=CAST PE=1 SV=4	CAST	_EVTIPPK[Lac (K)]YR_	548.458	617.905	528.547
P20810	261	K	Calpastatin OS=Homo sapiens OX=9606 GN=CAST PE=1 SV=4	CAST	_EESTEVLK[Lac (K)]AQSAGTVR_	74.4314	91.1464	57.4659
P21291	69	K	Cysteine and glycine-rich protein 1 OS=Homo sapiens OX=9606 GN=CSRP1 PE=1 SV=3	CSRP1	_YGPK[Lac (K)]GYGYGQGAGTLSTDK_	7.55806	19.4345	9.81985
P21291	108	K	Cysteine and glycine-rich protein 1 OS=Homo sapiens OX=9606 GN=CSRP1 PE=1 SV=3	CSRP1	_PTTNPNASK[Lac (K)]FAQK_	656.251	374.924	410
P21291	112	K	Cysteine and glycine-rich protein 1 OS=Homo sapiens OX=9606 GN=CSRP1 PE=1 SV=3	CSRP1	_FAQK[Lac (K)]IGGSER_		17974.9	18145
P21291	173	K	Cysteine and glycine-rich protein 1 OS=Homo sapiens OX=9606 GN=CSRP1 PE=1 SV=3	CSRP1	_GC[Carbamidomethyl (C)]YAK[Lac (K)]NFGPK_	31.448	77.6216	97.7018
P21291	178	K	Cysteine and glycine-rich protein 1 OS=Homo sapiens OX=9606 GN=CSRP1 PE=1 SV=3	CSRP1	_NFGPK[Lac (K)]GFGFGQGAGALVHSE_	102.011	57.4138	34.6407
P21333	498	K	Filamin-A OS=Homo sapiens OX=9606 GN=FLNA PE=1 SV=4	FLNA	_VK[Lac (K)]ETADFK_	3.16506	38.5983	28.934
P21333	773	K	Filamin-A OS=Homo sapiens OX=9606 GN=FLNA PE=1 SV=4	FLNA	_VK[Lac (K)]VYGPGVAK_	34.7541	64.5018	121.001
P21333	781	K	Filamin-A OS=Homo sapiens OX=9606 GN=FLNA PE=1 SV=4	FLNA	_VYGPGVAK[Lac (K)]TGLK_	63.9634	109.181	147.673
P21333	916	K	Filamin-A OS=Homo sapiens OX=9606 GN=FLNA PE=1 SV=4	FLNA	_LDVQFSGLTK[Lac (K)]GDAVR_	352.6	412.055	380.183
P21333	975	K	Filamin-A OS=Homo sapiens OX=9606 GN=FLNA PE=1 SV=4	FLNA	_IK[Lac (K)]VSGLGEK_	58.7264	85.7003	108.216
P21333	1007	K	Filamin-A OS=Homo sapiens OX=9606 GN=FLNA PE=1 SV=4	FLNA	_VASK[Lac (K)]IVGPSGAAVPC[Carbamidomethyl (C)]K_	39.8813	48.6618	78.9202
P21333	1071	K	Filamin-A OS=Homo sapiens OX=9606 GN=FLNA PE=1 SV=4	FLNA	_VK[Lac (K)]AFGPGLQGGSAGSPAR_	21.2348	23.4247	38.6505
P21333	1162	K	Filamin-A OS=Homo sapiens OX=9606 GN=FLNA PE=1 SV=4	FLNA	_AHVVPC[Carbamidomethyl (C)]FDASK[Lac (K)]VK_	16.7071	24.5071	10.4553
P21333	1164	K	Filamin-A OS=Homo sapiens OX=9606 GN=FLNA PE=1 SV=4	FLNA	_VK[Lac (K)]C[Carbamidomethyl (C)]SGPGLER_	26.9772	35.8951	50.1613
P21333	1450	K	Filamin-A OS=Homo sapiens OX=9606 GN=FLNA PE=1 SV=4	FLNA	_VPVHDVTDASK[Lac (K)]VK_		35.99	25.9086
P21333	1538	K	Filamin-A OS=Homo sapiens OX=9606 GN=FLNA PE=1 SV=4	FLNA	_VK[Lac (K)]VLPTHDASK_		80.1331	95.9346
P21333	1801	K	Filamin-A OS=Homo sapiens OX=9606 GN=FLNA PE=1 SV=4	FLNA	_K[Lac (K)]GEITGEVR_		119.346	88.1587
P21333	2000	K	Filamin-A OS=Homo sapiens OX=9606 GN=FLNA PE=1 SV=4	FLNA	_EEPC[Carbamidomethyl (C)]LLK[Lac (K)]R_	265.713	489.371	316.576
P21333	2569	K	Filamin-A OS=Homo sapiens OX=9606 GN=FLNA PE=1 SV=4	FLNA	_GLGLSK[Lac (K)]AYVGQK_	24.6749	25.7371	51.1359
P21980	205	K	Protein-glutamine gamma-glutamyltransferase 2 OS=Homo sapiens OX=9606 GN=TGM2 PE=1 SV=2	TGM2	_FLK[Lac (K)]NAGR_		564.991	473.958
P21980	380	K	Protein-glutamine gamma-glutamyltransferase 2 OS=Homo sapiens OX=9606 GN=TGM2 PE=1 SV=2	TGM2	_AIK[Lac (K)]EGDLSTK_	14.287	50.8833	54.3374
P21980	464	K	Protein-glutamine gamma-glutamyltransferase 2 OS=Homo sapiens OX=9606 GN=TGM2 PE=1 SV=2	TGM2	_ANHLNK[Lac (K)]LAEK_	7.91538	7.76031
P21980	468	K	Protein-glutamine gamma-glutamyltransferase 2 OS=Homo sapiens OX=9606 GN=TGM2 PE=1 SV=2	TGM2	_LAEK[Lac (K)]EETGMAMR_	22.3057	49.4816	52.9751
P21980	550	K	Protein-glutamine gamma-glutamyltransferase 2 OS=Homo sapiens OX=9606 GN=TGM2 PE=1 SV=2	TGM2	_SVPLC[Carbamidomethyl (C)]ILYEK[Lac (K)]YR_	189.231	240.069	138.861
P21980	562	K	Protein-glutamine gamma-glutamyltransferase 2 OS=Homo sapiens OX=9606 GN=TGM2 PE=1 SV=2	TGM2	_DC[Carbamidomethyl (C)]LTESNLIK[Lac (K)]VR_	20.1189	38.0751	27.7965
P21980	590	K	Protein-glutamine gamma-glutamyltransferase 2 OS=Homo sapiens OX=9606 GN=TGM2 PE=1 SV=2	TGM2	_DLYLENPEIK[Lac (K)]IR_	74.7074	98.3579	76.3755
P22061	4	K	Protein-L-isoaspartate(D-aspartate) O-methyltransferase OS=Homo sapiens OX=9606 GN=PCMT1 PE=1 SV=4	PCMT1	_[Acetyl (Protein N-term)]AWK[Lac (K)]SGGASHSELIHNLR_	451.128	841.903	741.938
P22087	102	K	rRNA 2'-O-methyltransferase fibrillarin OS=Homo sapiens OX=9606 GN=FBL PE=1 SV=2	FBL	_GK[Lac (K)]EDALVTK_	2.19855	84.6189	126.833
P22234	11	K	Bifunctional phosphoribosylaminoimidazole carboxylase/phosphoribosylaminoimidazole succinocarboxamide synthetase OS=Homo sapiens OX=9606 GN=PAICS PE=1 SV=3	PAICS	_[Acetyl (Protein N-term)]ATAEVLNIGK[Lac (K)]K_	65.6817	88.5464	113.311
P22234	36	K	Bifunctional phosphoribosylaminoimidazole carboxylase/phosphoribosylaminoimidazole succinocarboxamide synthetase OS=Homo sapiens OX=9606 GN=PAICS PE=1 SV=3	PAICS	_VLLQSK[Lac (K)]DQITAGNAAR_	13.0577	15.1071	15.5765
P22234	235	K	Bifunctional phosphoribosylaminoimidazole carboxylase/phosphoribosylaminoimidazole succinocarboxamide synthetase OS=Homo sapiens OX=9606 GN=PAICS PE=1 SV=3	PAICS	_DLK[Lac (K)]EVTPEGLQMVK_	164.75	232.329	206.268
P22314	528	K	Ubiquitin-like modifier-activating enzyme 1 OS=Homo sapiens OX=9606 GN=UBA1 PE=1 SV=3	UBA1	_LK[Lac (K)]SDTAAAAVR_	14.1817	66.4813	65.2813
P22392	12	K	Nucleoside diphosphate kinase B OS=Homo sapiens OX=9606 GN=NME2 PE=1 SV=1	NME2	_TFIAIK[Lac (K)]PDGVQR_	72.4837	95.8136	92.3861
P22392	31	K	Nucleoside diphosphate kinase B OS=Homo sapiens OX=9606 GN=NME2 PE=1 SV=1	NME2	_FEQK[Lac (K)]GFR_		185.771	178.441
P22392	100	K	Nucleoside diphosphate kinase B OS=Homo sapiens OX=9606 GN=NME2 PE=1 SV=1	NME2	_VMLGETNPADSK[Lac (K)]PGTIR_	63.3847	40.2682	64.7134
P22392	124	K	Nucleoside diphosphate kinase B OS=Homo sapiens OX=9606 GN=NME2 PE=1 SV=1	NME2	_NIIHGSDSVK[Lac (K)]SAEK_	4.65025	12.8557	9.92907
P22626	173	K	Heterogeneous nuclear ribonucleoproteins A2/B1 OS=Homo sapiens OX=9606 GN=HNRNPA2B1 PE=1 SV=2	HNRNPA2B1	_IVLQK[Lac (K)]YHTINGHNAEVR_	15.5721	48.8374	51.0175
P23193	19	K	Transcription elongation factor A protein 1 OS=Homo sapiens OX=9606 GN=TCEA1 PE=1 SV=2	TCEA1	_K[Lac (K)]NAAGALDLLK_	54.3039	31.8589	31.4866
P23193	242	K	Transcription elongation factor A protein 1 OS=Homo sapiens OX=9606 GN=TCEA1 PE=1 SV=2	TCEA1	_NLTK[Lac (K)]EAIR_	16.6775	71.7308	97.4827
P23246	211	K	Splicing factor, proline- and glutamine-rich OS=Homo sapiens OX=9606 GN=SFPQ PE=1 SV=2	SFPQ	_GGK[Lac (K)]MPGGPK_	524.375	701.983	576.782
P23246	232	K	Splicing factor, proline- and glutamine-rich OS=Homo sapiens OX=9606 GN=SFPQ PE=1 SV=2	SFPQ	_PGGGPGLSTPGGHPK[Lac (K)]PPHR_	3.80155	2.53396
P23246	559	K	Splicing factor, proline- and glutamine-rich OS=Homo sapiens OX=9606 GN=SFPQ PE=1 SV=2	SFPQ	_MEELHNQEMQK[Lac (K)]R_	13.3679	38.3328	21.4404
P23246	703	K	Splicing factor, proline- and glutamine-rich OS=Homo sapiens OX=9606 GN=SFPQ PE=1 SV=2	SFPQ	_EEYEGPNK[Lac (K)]KPR_	69.5532
P23284	89	K	Peptidyl-prolyl cis-trans isomerase B OS=Homo sapiens OX=9606 GN=PPIB PE=1 SV=2	PPIB	_GFGYK[Lac (K)]NSK_		106.172	188.572
P23284	116	K	Peptidyl-prolyl cis-trans isomerase B OS=Homo sapiens OX=9606 GN=PPIB PE=1 SV=2	PPIB	_GDGTGGK[Lac (K)]SIYGER_		59.7671	95.2227
P23284	131	K	Peptidyl-prolyl cis-trans isomerase B OS=Homo sapiens OX=9606 GN=PPIB PE=1 SV=2	PPIB	_LK[Lac (K)]HYGPGWVSMANAGK_	58.1205	95.667	74.8403
P23284	171	K	Peptidyl-prolyl cis-trans isomerase B OS=Homo sapiens OX=9606 GN=PPIB PE=1 SV=2	PPIB	_HVVFGK[Lac (K)]VLEGMEVVR_	33.7313	39.3465	28.1972
P23284	209	K	Peptidyl-prolyl cis-trans isomerase B OS=Homo sapiens OX=9606 GN=PPIB PE=1 SV=2	PPIB	_IEVEK[Lac (K)]PFAIAK_	40.6862	65.1384	76.0883
P23284	215	K	Peptidyl-prolyl cis-trans isomerase B OS=Homo sapiens OX=9606 GN=PPIB PE=1 SV=2	PPIB	_IEVEKPFAIAK[Lac (K)]E_	42.8539	73.0043	71.7951
P23396	10	K	40S ribosomal protein S3 OS=Homo sapiens OX=9606 GN=RPS3 PE=1 SV=2	RPS3	_K[Lac (K)]FVADGIFK_	126.967	171.204	184.753
P23396	62	K	40S ribosomal protein S3 OS=Homo sapiens OX=9606 GN=RPS3 PE=1 SV=2	RPS3	_TQNVLGEK[Lac (K)]GR_		88.4945	116.005
P23396	108	K	40S ribosomal protein S3 OS=Homo sapiens OX=9606 GN=RPS3 PE=1 SV=2	RPS3	_YK[Lac (K)]LLGGLAVR_	200.788	134.424	181.885
P23527	6	K	Histone H2B type 1-O OS=Homo sapiens OX=9606 GN=H2BC17 PE=1 SV=3	H2BC17	_PDPAK[Lac (K)]SAPAPK_	13430.9	14521.7	14810.8
P23528	44	K	Cofilin-1 OS=Homo sapiens OX=9606 GN=CFL1 PE=1 SV=3	CFL1	_AVLFC[Carbamidomethyl (C)]LSEDK[Lac (K)]K_	156.087	235.01	162.229
P23528	45	K	Cofilin-1 OS=Homo sapiens OX=9606 GN=CFL1 PE=1 SV=3	CFL1	_K[Lac (K)]NIILEEGK_	82.3441	175.88	168.867
P23528	78	K	Cofilin-1 OS=Homo sapiens OX=9606 GN=CFL1 PE=1 SV=3	CFL1	_MLPDK[Lac (K)]DC[Carbamidomethyl (C)]R_	7.11441	846.49	613.733
P23528	132	K	Cofilin-1 OS=Homo sapiens OX=9606 GN=CFL1 PE=1 SV=3	CFL1	_LTGIK[Lac (K)]HELQANC[Carbamidomethyl (C)]YEEVK_	9.47261	24.5255	25.5716
P23528	144	K	Cofilin-1 OS=Homo sapiens OX=9606 GN=CFL1 PE=1 SV=3	CFL1	_HELQANC[Carbamidomethyl (C)]YEEVK[Lac (K)]DR_	10.6994	40.9043	16.4457
P23588	223	K	Eukaryotic translation initiation factor 4B OS=Homo sapiens OX=9606 GN=EIF4B PE=1 SV=2	EIF4B	_GDDSFGDK[Lac (K)]YR_	24.008	82.0393	53.5905
P23588	480	K	Eukaryotic translation initiation factor 4B OS=Homo sapiens OX=9606 GN=EIF4B PE=1 SV=2	EIF4B	_VMPAPPPK[Lac (K)]ENAWVK_	163.962	263.576	232.8
P24928	1866	K	DNA-directed RNA polymerase II subunit RPB1 OS=Homo sapiens OX=9606 GN=POLR2A PE=1 SV=2	POLR2A	_YSPTSPK[Lac (K)]YSPTSPK_	3.54988	12.3472	14.1105
P24941	9	K	Cyclin-dependent kinase 2 OS=Homo sapiens OX=9606 GN=CDK2 PE=1 SV=2	CDK2	_VEK[Lac (K)]IGEGTYGVVYK_	23.0262	46.4492	15.4085
P25398	102	K	40S ribosomal protein S12 OS=Homo sapiens OX=9606 GN=RPS12 PE=1 SV=3	RPS12	_K[Lac (K)]VVGC[Carbamidomethyl (C)]SC[Carbamidomethyl (C)]VVVK_	51.7513	157.459	95.291
P25398	112	K	40S ribosomal protein S12 OS=Homo sapiens OX=9606 GN=RPS12 PE=1 SV=3	RPS12	_VVGC[Carbamidomethyl (C)]SC[Carbamidomethyl (C)]VVVK[Lac (K)]DYGK_	3.00415	11.3702	9.63214
P25685	181	K	DnaJ homolog subfamily B member 1 OS=Homo sapiens OX=9606 GN=DNAJB1 PE=1 SV=4	DNAJB1	_VSLEEIYSGC[Carbamidomethyl (C)]TK[Lac (K)]K_	7.4271	15.5465	22.0539
P25685	195	K	DnaJ homolog subfamily B member 1 OS=Homo sapiens OX=9606 GN=DNAJB1 PE=1 SV=4	DNAJB1	_LNPDGK[Lac (K)]SIR_	2.11367	285.564	256.083
P25705	161	K	ATP synthase subunit alpha, mitochondrial OS=Homo sapiens OX=9606 GN=ATP5F1A PE=1 SV=1	ATP5F1A	_VVDALGNAIDGK[Lac (K)]GPIGSK_	12.5749	11.0518	22.9892
P25705	230	K	ATP synthase subunit alpha, mitochondrial OS=Homo sapiens OX=9606 GN=ATP5F1A PE=1 SV=1	ATP5F1A	_TSIAIDTIINQK[Lac (K)]R_	19.0454	20.7164	17.745
P25705	261	K	ATP synthase subunit alpha, mitochondrial OS=Homo sapiens OX=9606 GN=ATP5F1A PE=1 SV=1	ATP5F1A	_STVAQLVK[Lac (K)]R_	90.6545	122.889	177.398
P25705	427	K	ATP synthase subunit alpha, mitochondrial OS=Homo sapiens OX=9606 GN=ATP5F1A PE=1 SV=1	ATP5F1A	_AMK[Lac (K)]QVAGTMK_		44.7321	60.6405
P25786	115	K	Proteasome subunit alpha type-1 OS=Homo sapiens OX=9606 GN=PSMA1 PE=1 SV=1	PSMA1	_LVSLIGSK[Lac (K)]TQIPTQR_	44.944	70.1079	57.4384
P25786	243	K	Proteasome subunit alpha type-1 OS=Homo sapiens OX=9606 GN=PSMA1 PE=1 SV=1	PSMA1	_K[Lac (K)]AQPAQPADEPAEK_	100.754	131.567	124.096
P25788	57	K	Proteasome subunit alpha type-3 OS=Homo sapiens OX=9606 GN=PSMA3 PE=1 SV=2	PSMA3	_LVLSK[Lac (K)]LYEEGSNK_	114.993	150.575	129.393
P25788	183	K	Proteasome subunit alpha type-3 OS=Homo sapiens OX=9606 GN=PSMA3 PE=1 SV=2	PSMA3	_LQMK[Lac (K)]EMTC[Carbamidomethyl (C)]R_	10.8036	28.7719	18.9995
P25789	199	K	Proteasome subunit alpha type-4 OS=Homo sapiens OX=9606 GN=PSMA4 PE=1 SV=1	PSMA4	_VLNK[Lac (K)]TMDVSK_	6.88842	19.5969	14.3699
P25789	210	K	Proteasome subunit alpha type-4 OS=Homo sapiens OX=9606 GN=PSMA4 PE=1 SV=1	PSMA4	_LSAEK[Lac (K)]VEIATLTR_	28.5493	48.4183	44.7597
P26038	327	K	Moesin OS=Homo sapiens OX=9606 GN=MSN PE=1 SV=3	MSN	_AMLENEK[Lac (K)]K_	20.6026	24.0722	32.7954
P26368	70	K	Splicing factor U2AF 65 kDa subunit OS=Homo sapiens OX=9606 GN=U2AF2 PE=1 SV=4	U2AF2	_GAK[Lac (K)]EEHGGLIR_	27.5697	37.8459
P26373	123	K	60S ribosomal protein L13 OS=Homo sapiens OX=9606 GN=RPL13 PE=1 SV=4	RPL13	_SK[Lac (K)]LILFPR_	648.658	526.845	515.334
P26373	200	K	60S ribosomal protein L13 OS=Homo sapiens OX=9606 GN=RPL13 PE=1 SV=4	RPL13	_AK[Lac (K)]EAAEQDVEK_	14.3766	21.3201	12.7976
P26447	48	K	Protein S100-A4 OS=Homo sapiens OX=9606 GN=S100A4 PE=1 SV=1	S100A4	_ELPSFLGK[Lac (K)]R_	334.331	336.5	409.982
P26583	82	K	High mobility group protein B2 OS=Homo sapiens OX=9606 GN=HMGB2 PE=1 SV=2	HMGB2	_NYVPPK[Lac (K)]GDK_	26.964	23.138	16.9056
P26599	137	K	Polypyrimidine tract-binding protein 1 OS=Homo sapiens OX=9606 GN=PTBP1 PE=1 SV=2	PTBP1	_ELK[Lac (K)]TDSSPNQAR_	51.9707	52.766	44.8076
P26599	436	K	Polypyrimidine tract-binding protein 1 OS=Homo sapiens OX=9606 GN=PTBP1 PE=1 SV=2	PTBP1	_ITLSK[Lac (K)]HQNVQLPR_	149.948	232.887	212.532
P26639	681	K	Threonine--tRNA ligase 1, cytoplasmic OS=Homo sapiens OX=9606 GN=TARS1 PE=1 SV=3	TARS1	_EK[Lac (K)]ISGTVNIR_	4.09872	12.5957	17.8196
P26640	246	K	Valine--tRNA ligase OS=Homo sapiens OX=9606 GN=VARS1 PE=1 SV=4	VARS1	_EKLEK[Lac (K)]FQQK_	21.6031	28.5313	48.1548
P26641	212	K	Elongation factor 1-gamma OS=Homo sapiens OX=9606 GN=EEF1G PE=1 SV=3	EEF1G	_LC[Carbamidomethyl (C)]EK[Lac (K)]MAQFDAK_	22.1481	39.2144	37.3255
P26641	220	K	Elongation factor 1-gamma OS=Homo sapiens OX=9606 GN=EEF1G PE=1 SV=3	EEF1G	_K[Lac (K)]FAETQPK_	291.165	293.691	324.462
P26641	434	K	Elongation factor 1-gamma OS=Homo sapiens OX=9606 GN=EEF1G PE=1 SV=3	EEF1G	_AFNQGK[Lac (K)]IFK_	127.301	235.783	174.186
P27105	220	K	Stomatin OS=Homo sapiens OX=9606 GN=STOM PE=1 SV=3	STOM	_AK[Lac (K)]VIAAEGEMNASR_	9.93616	13.385	11.1274
P27348	9	K	14-3-3 protein theta OS=Homo sapiens OX=9606 GN=YWHAQ PE=1 SV=1	YWHAQ	_TELIQK[Lac (K)]AK_		105.747	189.1
P27540	128	K	Aryl hydrocarbon receptor nuclear translocator OS=Homo sapiens OX=9606 GN=ARNT PE=1 SV=1	ARNT	_KPDK[Lac (K)]LTILR_	49.8398	88.9648	54.8502
P27635	101	K	60S ribosomal protein L10 OS=Homo sapiens OX=9606 GN=RPL10 PE=1 SV=5	RPL10	_INK[Lac (K)]MLSC[Carbamidomethyl (C)]AGADR_	18.3665	38.9123	29.2114
P27635	121	K	60S ribosomal protein L10 OS=Homo sapiens OX=9606 GN=RPL10 PE=1 SV=5	RPL10	_GAFGK[Lac (K)]PQGTVAR_	28.267	43.665	61.955
P27635	145	K	60S ribosomal protein L10 OS=Homo sapiens OX=9606 GN=RPL10 PE=1 SV=5	RPL10	_LQNK[Lac (K)]EHVIEALR_	15.215	31.0941	34.0478
P27694	88	K	Replication protein A 70 kDa DNA-binding subunit OS=Homo sapiens OX=9606 GN=RPA1 PE=1 SV=2	RPA1	_FIVNTLK[Lac (K)]DGR_	2060.07	3293.6	2827.23
P27694	163	K	Replication protein A 70 kDa DNA-binding subunit OS=Homo sapiens OX=9606 GN=RPA1 PE=1 SV=2	RPA1	_AYGASK[Lac (K)]TFGK_		292.351	286.325
P27694	167	K	Replication protein A 70 kDa DNA-binding subunit OS=Homo sapiens OX=9606 GN=RPA1 PE=1 SV=2	RPA1	_TFGK[Lac (K)]AAGPSLSHTSGGTQSK_		128.879	152.706
P27694	267	K	Replication protein A 70 kDa DNA-binding subunit OS=Homo sapiens OX=9606 GN=RPA1 PE=1 SV=2	RPA1	_IANK[Lac (K)]QFTAVK_	39.7835	101.328	116.684
P27695	7	K	DNA-(apurinic or apyrimidinic site) endonuclease OS=Homo sapiens OX=9606 GN=APEX1 PE=1 SV=2	APEX1	_K[Lac (K)]GAVAEDGDELR_		511.075	704.909
P27797	48	K	Calreticulin OS=Homo sapiens OX=9606 GN=CALR PE=1 SV=1	CALR	_SDFGK[Lac (K)]FVLSSGK_	19.3331	19.9374	33.6275
P27797	55	K	Calreticulin OS=Homo sapiens OX=9606 GN=CALR PE=1 SV=1	CALR	_FVLSSGK[Lac (K)]FYGDEEKDK_	3.94753	7.6235
P27797	143	K	Calreticulin OS=Homo sapiens OX=9606 GN=CALR PE=1 SV=1	CALR	_K[Lac (K)]VHVIFNYK_	53.8678	134.13	80.986
P27797	151	K	Calreticulin OS=Homo sapiens OX=9606 GN=CALR PE=1 SV=1	CALR	_VHVIFNYK[Lac (K)]GK_	47.4131	75.2778	89.5535
P27797	153	K	Calreticulin OS=Homo sapiens OX=9606 GN=CALR PE=1 SV=1	CALR	_GK[Lac (K)]NVLINK_	23.7378	74.3097	60.5437
P27797	159	K	Calreticulin OS=Homo sapiens OX=9606 GN=CALR PE=1 SV=1	CALR	_NVLINK[Lac (K)]DIR_	216.617	289.886	162.342
P27816	254	K	Microtubule-associated protein 4 OS=Homo sapiens OX=9606 GN=MAP4 PE=1 SV=3	MAP4	_TTDMAPSK[Lac (K)]ETEMALAK_	11.7546	14.1853	10.6868
P27816	318	K	Microtubule-associated protein 4 OS=Homo sapiens OX=9606 GN=MAP4 PE=1 SV=3	MAP4	_EVALVK[Lac (K)]DVR_	279.78	409.357	329.216
P27816	352	K	Microtubule-associated protein 4 OS=Homo sapiens OX=9606 GN=MAP4 PE=1 SV=3	MAP4	_DVTLLK[Lac (K)]ETER_	70.7311	68.4738	61.5475
P27816	361	K	Microtubule-associated protein 4 OS=Homo sapiens OX=9606 GN=MAP4 PE=1 SV=3	MAP4	_ASPIK[Lac (K)]MDLAPSK_	251.184	305.048	245.759
P27816	368	K	Microtubule-associated protein 4 OS=Homo sapiens OX=9606 GN=MAP4 PE=1 SV=3	MAP4	_MDLAPSK[Lac (K)]DMGPPK_	167.612	169.219	168.727
P27816	387	K	Microtubule-associated protein 4 OS=Homo sapiens OX=9606 GN=MAP4 PE=1 SV=3	MAP4	_ASPIK[Lac (K)]MDLAPSK_	251.184	305.048	245.759
P27816	394	K	Microtubule-associated protein 4 OS=Homo sapiens OX=9606 GN=MAP4 PE=1 SV=3	MAP4	_MDLAPSK[Lac (K)]DMGPPK_	167.612	169.219	168.727
P27816	403	K	Microtubule-associated protein 4 OS=Homo sapiens OX=9606 GN=MAP4 PE=1 SV=3	MAP4	_ENK[Lac (K)]IVPAK_	4.40673	16.3947	5.02861
P27816	464	K	Microtubule-associated protein 4 OS=Homo sapiens OX=9606 GN=MAP4 PE=1 SV=3	MAP4	_DK[Lac (K)]ALPLEAEVAPVK_	48.9427	72.61	54.6988
P27816	498	K	Microtubule-associated protein 4 OS=Homo sapiens OX=9606 GN=MAP4 PE=1 SV=3	MAP4	_DVAPSTVK[Lac (K)]EVGLLK_	86.7309	53.6279	74.5447
P27816	634	K	Microtubule-associated protein 4 OS=Homo sapiens OX=9606 GN=MAP4 PE=1 SV=3	MAP4	_K[Lac (K)]C[Carbamidomethyl (C)]SLPAEEDSVLEK_	49.6981	62.6774	43.8088
P27816	718	K	Microtubule-associated protein 4 OS=Homo sapiens OX=9606 GN=MAP4 PE=1 SV=3	MAP4	_AK[Lac (K)]TQPTSLPK_	39.9349	163.53	178.868
P27816	780	K	Microtubule-associated protein 4 OS=Homo sapiens OX=9606 GN=MAP4 PE=1 SV=3	MAP4	_PIADAK[Lac (K)]APEK_	19.1142	23.6854	63.8002
P27816	852	K	Microtubule-associated protein 4 OS=Homo sapiens OX=9606 GN=MAP4 PE=1 SV=3	MAP4	_MTAK[Lac (K)]SVPADLSR_	101.473	168.226	126.384
P27816	871	K	Microtubule-associated protein 4 OS=Homo sapiens OX=9606 GN=MAP4 PE=1 SV=3	MAP4	_K[Lac (K)]TTTLSGTAPAAGVVPSR_	40.8238	81.2227	65.9233
P27816	890	K	Microtubule-associated protein 4 OS=Homo sapiens OX=9606 GN=MAP4 PE=1 SV=3	MAP4	_VK[Lac (K)]ATPMPSR_		125.985	111.519
P27816	933	K	Microtubule-associated protein 4 OS=Homo sapiens OX=9606 GN=MAP4 PE=1 SV=3	MAP4	_LATNTSAPDLK[Lac (K)]NVR_	31.7379	71.6632	93.0318
P27816	938	K	Microtubule-associated protein 4 OS=Homo sapiens OX=9606 GN=MAP4 PE=1 SV=3	MAP4	_SK[Lac (K)]VGSTENIK_	100.818	96.1294	98.0037
P27816	986	K	Microtubule-associated protein 4 OS=Homo sapiens OX=9606 GN=MAP4 PE=1 SV=3	MAP4	_TAGPIASAQK[Lac (K)]QPAGK_	5.6002	7.60842	21.1157
P27816	991	K	Microtubule-associated protein 4 OS=Homo sapiens OX=9606 GN=MAP4 PE=1 SV=3	MAP4	_QPAGK[Lac (K)]VQIVSK_	7.1405	1.80207	11.8481
P27816	1060	K	Microtubule-associated protein 4 OS=Homo sapiens OX=9606 GN=MAP4 PE=1 SV=3	MAP4	_IESQK[Lac (K)]LNFK_	22.5841	78.5518	39.9526
P27816	1070	K	Microtubule-associated protein 4 OS=Homo sapiens OX=9606 GN=MAP4 PE=1 SV=3	MAP4	_AQAK[Lac (K)]VGSLDNVGHLPAGGAVK_	11.6638	16.432	17.9322
P27824	118	K	Calnexin OS=Homo sapiens OX=9606 GN=CANX PE=1 SV=2	CANX	_LPGDK[Lac (K)]GLVLMSR_	97.4943	121.677	142.998
P27824	170	K	Calnexin OS=Homo sapiens OX=9606 GN=CANX PE=1 SV=2	CANX	_LLSK[Lac (K)]TPELNLDQFHDK_	72.442	65.1825	74.4088
P27824	458	K	Calnexin OS=Homo sapiens OX=9606 GN=CANX PE=1 SV=2	CANX	_IVDDWANDGWGLK[Lac (K)]K_	19.7145	23.9185	30.3832
P28290	301	K	Protein ITPRID2 OS=Homo sapiens OX=9606 GN=ITPRID2 PE=1 SV=3	ITPRID2	_TLSK[Lac (K)]LNLC[Carbamidomethyl (C)]VDK_	35.9403	41.1031	50.7278
P28290	729	K	Protein ITPRID2 OS=Homo sapiens OX=9606 GN=ITPRID2 PE=1 SV=3	ITPRID2	_YLFAK[Lac (K)]AGYPLR_	53.7493	49.1359	82.9382
P28370	59	K	Probable global transcription activator SNF2L1 OS=Homo sapiens OX=9606 GN=SMARCA1 PE=1 SV=2	SMARCA1	_EK[Lac (K)]NVSSFQLK_	44.6735	94.9185	86.7726
P29084	24	K	Transcription initiation factor IIE subunit beta OS=Homo sapiens OX=9606 GN=GTF2E2 PE=1 SV=1	GTF2E2	_ALSTPVVEK[Lac (K)]R_	68.5135	104.448	162.415
P29084	74	K	Transcription initiation factor IIE subunit beta OS=Homo sapiens OX=9606 GN=GTF2E2 PE=1 SV=1	GTF2E2	_ALSGSSGYK[Lac (K)]FGVLAK_	22.603	20.549	29.0099
P29084	271	K	Transcription initiation factor IIE subunit beta OS=Homo sapiens OX=9606 GN=GTF2E2 PE=1 SV=1	GTF2E2	_FK[Lac (K)]THNEHLAGVLK_			10.3658
P29401	6	K	Transketolase OS=Homo sapiens OX=9606 GN=TKT PE=1 SV=3	TKT	_[Acetyl (Protein N-term)]MESYHK[Lac (K)]PDQQK_	131.246	472.81	337.108
P29401	16	K	Transketolase OS=Homo sapiens OX=9606 GN=TKT PE=1 SV=3	TKT	_LQALK[Lac (K)]DTANR_	8.56144	269.999	233.474
P29401	102	K	Transketolase OS=Homo sapiens OX=9606 GN=TKT PE=1 SV=3	TKT	_K[Lac (K)]ISSDLDGHPVPK_		69.1384	61.903
P29401	144	K	Transketolase OS=Homo sapiens OX=9606 GN=TKT PE=1 SV=3	TKT	_YFDK[Lac (K)]ASYR_	53.6494	146.909	158.337
P29401	232	K	Transketolase OS=Homo sapiens OX=9606 GN=TKT PE=1 SV=3	TKT	_AFGQAK[Lac (K)]HQPTAIIAK_	10.2273	26.6776	9.46789
P29401	241	K	Transketolase OS=Homo sapiens OX=9606 GN=TKT PE=1 SV=3	TKT	_HQPTAIIAK[Lac (K)]TFK_	11.3827	23.0413	24.7024
P29401	260	K	Transketolase OS=Homo sapiens OX=9606 GN=TKT PE=1 SV=3	TKT	_ESWHGK[Lac (K)]PLPK_	19.0172	42.5576	53.2001
P29401	310	K	Transketolase OS=Homo sapiens OX=9606 GN=TKT PE=1 SV=3	TKT	_MPSLPSYK[Lac (K)]VGDK_	222.42	370.128	370.902
P29401	319	K	Transketolase OS=Homo sapiens OX=9606 GN=TKT PE=1 SV=3	TKT	_K[Lac (K)]AYGQALAK_	1.69131	447.902	453.491
P29401	465	K	Transketolase OS=Homo sapiens OX=9606 GN=TKT PE=1 SV=3	TKT	_AVELAANTK[Lac (K)]GIC[Carbamidomethyl (C)]FIR_	88.4899	46.205	32.507
P29401	538	K	Transketolase OS=Homo sapiens OX=9606 GN=TKT PE=1 SV=3	TKT	_VLDPFTIK[Lac (K)]PLDR_	21.6686	15.1907	10.7018
P29401	543	K	Transketolase OS=Homo sapiens OX=9606 GN=TKT PE=1 SV=3	TKT	_K[Lac (K)]LILDSAR_	40.3068	83.0991	122.675
P29508	69	K	Serpin B3 OS=Homo sapiens OX=9606 GN=SERPINB3 PE=1 SV=2	SERPINB3	_VLHFDQVTENTTGK[Lac (K)]AATYHVDR_	21.3797	45.5985	98.4053
P29590	490	K	Protein PML OS=Homo sapiens OX=9606 GN=PML PE=1 SV=3	PML	_VIK[Lac (K)]MESEEGK_	1.28233	132.279	128.155
P29692	17	K	Elongation factor 1-delta OS=Homo sapiens OX=9606 GN=EEF1D PE=1 SV=5	EEF1D	_FK[Lac (K)]YDDAER_		355.199	413.162
P29692	59	K	Elongation factor 1-delta OS=Homo sapiens OX=9606 GN=EEF1D PE=1 SV=5	EEF1D	_ENIQK[Lac (K)]SLAGSSGPGASSGTSGDHGELVVR_	3.12381
P29692	242	K	Elongation factor 1-delta OS=Homo sapiens OX=9606 GN=EEF1D PE=1 SV=5	EEF1D	_K[Lac (K)]LQIQC[Carbamidomethyl (C)]VVEDDK_	9.17034	4.23112	6.29129
P30041	56	K	Peroxiredoxin-6 OS=Homo sapiens OX=9606 GN=PRDX6 PE=1 SV=3	PRDX6	_AAK[Lac (K)]LAPEFAK_	37.5707	33.1807	47.0743
P30041	209	K	Peroxiredoxin-6 OS=Homo sapiens OX=9606 GN=PRDX6 PE=1 SV=3	PRDX6	_GVFTK[Lac (K)]ELPSGK_	149.507	238.04	191.242
P30046	33	K	D-dopachrome decarboxylase OS=Homo sapiens OX=9606 GN=DDT PE=1 SV=3	DDT	_LC[Carbamidomethyl (C)]AAAASILGK[Lac (K)]PADR_	43.48	35.5952	33.8116
P30050	4	K	60S ribosomal protein L12 OS=Homo sapiens OX=9606 GN=RPL12 PE=1 SV=1	RPL12	_PPK[Lac (K)]FDPNEIK_	149.713	347.477	363.754
P30050	40	K	60S ribosomal protein L12 OS=Homo sapiens OX=9606 GN=RPL12 PE=1 SV=1	RPL12	_IGPLGLSPK[Lac (K)]K_	55.6065	70.0564	54.699
P30101	75	K	Protein disulfide-isomerase A3 OS=Homo sapiens OX=9606 GN=PDIA3 PE=1 SV=4	PDIA3	_LK[Lac (K)]GIVPLAK_	48.9848	97.1042	81.7427
P30101	130	K	Protein disulfide-isomerase A3 OS=Homo sapiens OX=9606 GN=PDIA3 PE=1 SV=4	PDIA3	_K[Lac (K)]QAGPASVPLR_	16.0104	32.021	28.7711
P30101	226	K	Protein disulfide-isomerase A3 OS=Homo sapiens OX=9606 GN=PDIA3 PE=1 SV=4	PDIA3	_TVAYTEQK[Lac (K)]MTSGK_		41.6177	54.5855
P30101	288	K	Protein disulfide-isomerase A3 OS=Homo sapiens OX=9606 GN=PDIA3 PE=1 SV=4	PDIA3	_VMMVAK[Lac (K)]K_		51.0697	65.655
P30101	289	K	Protein disulfide-isomerase A3 OS=Homo sapiens OX=9606 GN=PDIA3 PE=1 SV=4	PDIA3	_K[Lac (K)]FLDAGHK_	28.4965	137.941	161.215
P30101	296	K	Protein disulfide-isomerase A3 OS=Homo sapiens OX=9606 GN=PDIA3 PE=1 SV=4	PDIA3	_FLDAGHK[Lac (K)]LNFAVASR_	8.40612	26.368	14.1011
P30101	335	K	Protein disulfide-isomerase A3 OS=Homo sapiens OX=9606 GN=PDIA3 PE=1 SV=4	PDIA3	_GEK[Lac (K)]FVMQEEFSR_	30.8416	37.5083	39.0004
P30101	366	K	Protein disulfide-isomerase A3 OS=Homo sapiens OX=9606 GN=PDIA3 PE=1 SV=4	PDIA3	_YLK[Lac (K)]SEPIPESNDGPVK_	18.7716	32.8122	28.1865
P30101	425	K	Protein disulfide-isomerase A3 OS=Homo sapiens OX=9606 GN=PDIA3 PE=1 SV=4	PDIA3	_LSK[Lac (K)]DPNIVIAK_	34.5548	42.7839	36.1231
P30519	264	K	Heme oxygenase 2 OS=Homo sapiens OX=9606 GN=HMOX2 PE=1 SV=2	HMOX2	_K[Lac (K)]C[Carbamidomethyl (C)]PFYAAEQDK_	12.5027	12.8665	9.89197
P30622	24	K	CAP-Gly domain-containing linker protein 1 OS=Homo sapiens OX=9606 GN=CLIP1 PE=1 SV=2	CLIP1	_ILKPGSTALK[Lac (K)]TPTAVVAPVEK_	12.8678	32.115	18.5071
P30740	317	K	Leukocyte elastase inhibitor OS=Homo sapiens OX=9606 GN=SERPINB1 PE=1 SV=1	SERPINB1	_DIFISK[Lac (K)]IVHK_	30.993	16.5375	14.1869
P30838	221	K	Aldehyde dehydrogenase, dimeric NADP-preferring OS=Homo sapiens OX=9606 GN=ALDH3A1 PE=1 SV=3	ALDH3A1	_SPC[Carbamidomethyl (C)]YVDK[Lac (K)]NC[Carbamidomethyl (C)]DLDVAC[Carbamidomethyl (C)]R_	1.38346	9.28898	2.43383
P30838	269	K	Aldehyde dehydrogenase, dimeric NADP-preferring OS=Homo sapiens OX=9606 GN=ALDH3A1 PE=1 SV=3	ALDH3A1	_SLK[Lac (K)]EFYGEDAK_	26.0075	70.1817	105.299
P30838	372	K	Aldehyde dehydrogenase, dimeric NADP-preferring OS=Homo sapiens OX=9606 GN=ALDH3A1 PE=1 SV=3	ALDH3A1	_EKPLALYMFSSNDK[Lac (K)]VIK_	12.1209	9.95907	12.9177
P30838	417	K	Aldehyde dehydrogenase, dimeric NADP-preferring OS=Homo sapiens OX=9606 GN=ALDH3A1 PE=1 SV=3	ALDH3A1	_K[Lac (K)]SFETFSHR_	6.17435	17.5042	32.6793
P30838	449	K	Aldehyde dehydrogenase, dimeric NADP-preferring OS=Homo sapiens OX=9606 GN=ALDH3A1 PE=1 SV=3	ALDH3A1	_YPPSPAK[Lac (K)]MTQH_	41.0715	66.1648	284.139
P31327	219	K	Carbamoyl-phosphate synthase [ammonia], mitochondrial OS=Homo sapiens OX=9606 GN=CPS1 PE=1 SV=2	CPS1	_GNPTK[Lac (K)]VVAVDC[Carbamidomethyl (C)]GIK_	49.4578	162.44	76.7307
P31327	228	K	Carbamoyl-phosphate synthase [ammonia], mitochondrial OS=Homo sapiens OX=9606 GN=CPS1 PE=1 SV=2	CPS1	_VVAVDC[Carbamidomethyl (C)]GIK[Lac (K)]NNVIR_	67.3245	154.089	70.0821
P31327	402	K	Carbamoyl-phosphate synthase [ammonia], mitochondrial OS=Homo sapiens OX=9606 GN=CPS1 PE=1 SV=2	CPS1	_GK[Lac (K)]ATTITSVLPK_	89.7708	121.974	109.146
P31327	527	K	Carbamoyl-phosphate synthase [ammonia], mitochondrial OS=Homo sapiens OX=9606 GN=CPS1 PE=1 SV=2	CPS1	_GVLK[Lac (K)]EYGVK_	147.607	314.099	252.263
P31327	841	K	Carbamoyl-phosphate synthase [ammonia], mitochondrial OS=Homo sapiens OX=9606 GN=CPS1 PE=1 SV=2	CPS1	_K[Lac (K)]ELSEPSSTR_	25.1705	33.9814	32.5945
P31327	915	K	Carbamoyl-phosphate synthase [ammonia], mitochondrial OS=Homo sapiens OX=9606 GN=CPS1 PE=1 SV=2	CPS1	_EIGFSDK[Lac (K)]QISK_	83.9704	142.985	88.5636
P31327	1479	K	Carbamoyl-phosphate synthase [ammonia], mitochondrial OS=Homo sapiens OX=9606 GN=CPS1 PE=1 SV=2	CPS1	_LFAEAVQK[Lac (K)]SR_	62.0131	120.393	138.496
P31327	1486	K	Carbamoyl-phosphate synthase [ammonia], mitochondrial OS=Homo sapiens OX=9606 GN=CPS1 PE=1 SV=2	CPS1	_KVDSK[Lac (K)]SLFHYR_	13.3475	27.5752	10.4199
P31943	200	K	Heterogeneous nuclear ribonucleoprotein H OS=Homo sapiens OX=9606 GN=HNRNPH1 PE=1 SV=4	HNRNPH1	_K[Lac (K)]LMAMQR_	903.184	3168.15	4188.68
P31946	13	K	14-3-3 protein beta/alpha OS=Homo sapiens OX=9606 GN=YWHAB PE=1 SV=3	YWHAB	_AK[Lac (K)]LAEQAER_	214.429	240.298	269.653
P31946	122	K	14-3-3 protein beta/alpha OS=Homo sapiens OX=9606 GN=YWHAB PE=1 SV=3	YWHAB	_VFYLK[Lac (K)]MK_	95.2929	103.845	123.139
P31946	124	K	14-3-3 protein beta/alpha OS=Homo sapiens OX=9606 GN=YWHAB PE=1 SV=3	YWHAB	_MK[Lac (K)]GDYFR_	27.3232	59.1834	49.8162
P31946	160	K	14-3-3 protein beta/alpha OS=Homo sapiens OX=9606 GN=YWHAB PE=1 SV=3	YWHAB	_K[Lac (K)]EMQPTHPIR_	22.2313	22.5189
P31947	124	K	14-3-3 protein sigma OS=Homo sapiens OX=9606 GN=SFN PE=1 SV=1	SFN	_MK[Lac (K)]GDYYR_	6.45149	341.009	307.765
P31948	78	K	Stress-induced-phosphoprotein 1 OS=Homo sapiens OX=9606 GN=STIP1 PE=1 SV=1	STIP1	_K[Lac (K)]AAALEFLNR_	120.01	133.241	131.548
P31948	317	K	Stress-induced-phosphoprotein 1 OS=Homo sapiens OX=9606 GN=STIP1 PE=1 SV=1	STIP1	_YK[Lac (K)]DAIHFYNK_	9.92857	9.10969	15.9244
P31948	337	K	Stress-induced-phosphoprotein 1 OS=Homo sapiens OX=9606 GN=STIP1 PE=1 SV=1	STIP1	_TPDVLK[Lac (K)]K_		54.2484	80.8768
P31948	364	K	Stress-induced-phosphoprotein 1 OS=Homo sapiens OX=9606 GN=STIP1 PE=1 SV=1	STIP1	_LAYINPDLALEEK[Lac (K)]NK_	35.191	36.6711	30.4437
P31948	442	K	Stress-induced-phosphoprotein 1 OS=Homo sapiens OX=9606 GN=STIP1 PE=1 SV=1	STIP1	_AAALEAMK[Lac (K)]DYTK_	25.2448	50.4283	50.3225
P31948	530	K	Stress-induced-phosphoprotein 1 OS=Homo sapiens OX=9606 GN=STIP1 PE=1 SV=1	STIP1	_NPVIAQK[Lac (K)]IQK_	16.6812	25.806	47.3905
P31949	3	K	Protein S100-A11 OS=Homo sapiens OX=9606 GN=S100A11 PE=1 SV=2	S100A11	_[Acetyl (Protein N-term)]AK[Lac (K)]ISSPTETER_	1541.45	3139.3	2594.06
P31949	27	K	Protein S100-A11 OS=Homo sapiens OX=9606 GN=S100A11 PE=1 SV=2	S100A11	_YAGK[Lac (K)]DGYNYTLSK_	14.3651	32.8568	23.0998
P31949	55	K	Protein S100-A11 OS=Homo sapiens OX=9606 GN=S100A11 PE=1 SV=2	S100A11	_NQK[Lac (K)]DPGVLDR_		2535	2240.22
P32455	215	K	Guanylate-binding protein 1 OS=Homo sapiens OX=9606 GN=GBP1 PE=1 SV=2	GBP1	_GTSQK[Lac (K)]DETFNLPR_	12.5679	15.0176	20.8733
P32969	174	K	60S ribosomal protein L9 OS=Homo sapiens OX=9606 GN=RPL9P9 PE=1 SV=1	RPL9P9	_K[Lac (K)]FLDGIYVSEK_	47.4216	62.2061	47.5457
P33176	240	K	Kinesin-1 heavy chain OS=Homo sapiens OX=9606 GN=KIF5B PE=1 SV=1	KIF5B	_VSK[Lac (K)]TGAEGAVLDEAK_	15.6801	31.4921	25.5841
P33176	813	K	Kinesin-1 heavy chain OS=Homo sapiens OX=9606 GN=KIF5B PE=1 SV=1	KIF5B	_K[Lac (K)]SAEIDSDDTGGSAAQK_	11.1005	5.20479	7.25648
P33778	6	K	Histone H2B type 1-B OS=Homo sapiens OX=9606 GN=H2BC3 PE=1 SV=2	H2BC3	_PEPSK[Lac (K)]SAPAPK_	6467.96	8364.16	7888.13
P34932	53	K	Heat shock 70 kDa protein 4 OS=Homo sapiens OX=9606 GN=HSPA4 PE=1 SV=4	HSPA4	_SIGAAAK[Lac (K)]SQVISNAK_	11.1582	8.55907	17.6903
P34932	557	K	Heat shock 70 kDa protein 4 OS=Homo sapiens OX=9606 GN=HSPA4 PE=1 SV=4	HSPA4	_AESEEMETSQAGSK[Lac (K)]DK_	17.2076
P34932	560	K	Heat shock 70 kDa protein 4 OS=Homo sapiens OX=9606 GN=HSPA4 PE=1 SV=4	HSPA4	_K[Lac (K)]MDQPPQAK_	43.8803	34.9759	42.3454
P34932	568	K	Heat shock 70 kDa protein 4 OS=Homo sapiens OX=9606 GN=HSPA4 PE=1 SV=4	HSPA4	_MDQPPQAK[Lac (K)]K_	13.815	15.5223	36.9174
P34932	686	K	Heat shock 70 kDa protein 4 OS=Homo sapiens OX=9606 GN=HSPA4 PE=1 SV=4	HSPA4	_NLGQPIK[Lac (K)]IR_	49.3937	74.4374	113.938
P35221	747	K	Catenin alpha-1 OS=Homo sapiens OX=9606 GN=CTNNA1 PE=1 SV=1	CTNNA1	_NTSDVISAAK[Lac (K)]K_	3.23077	5.36453	1.13573
P35221	889	K	Catenin alpha-1 OS=Homo sapiens OX=9606 GN=CTNNA1 PE=1 SV=1	CTNNA1	_K[Lac (K)]HVNPVQALSEFK_	13.3243	23.2318	18.1952
P35232	202	K	Prohibitin 1 OS=Homo sapiens OX=9606 GN=PHB1 PE=1 SV=1	PHB1	_FVVEK[Lac (K)]AEQQK_	41.3401	94.3886	99.1438
P35232	208	K	Prohibitin 1 OS=Homo sapiens OX=9606 GN=PHB1 PE=1 SV=1	PHB1	_K[Lac (K)]AAIISAEGDSK_	14.3496	22.0563	29.3319
P35241	253	K	Radixin OS=Homo sapiens OX=9606 GN=RDX PE=1 SV=1	RDX	_NISFNDK[Lac (K)]K_	18.6919	76.5258	64.7535
P35241	258	K	Radixin OS=Homo sapiens OX=9606 GN=RDX PE=1 SV=1	RDX	_FVIK[Lac (K)]PIDK_	47.0864	79.1591	114.293
P35241	262	K	Radixin OS=Homo sapiens OX=9606 GN=RDX PE=1 SV=1	RDX	_FVIKPIDK[Lac (K)]K_	92.2739	131.709	160.089
P35241	263	K	Radixin OS=Homo sapiens OX=9606 GN=RDX PE=1 SV=1	RDX	_K[Lac (K)]APDFVFYAPR_	226.822	233.564	202.199
P35241	344	K	Radixin OS=Homo sapiens OX=9606 GN=RDX PE=1 SV=1	RDX	_EK[Lac (K)]EELMER_		98.5521	139.068
P35241	405	K	Radixin OS=Homo sapiens OX=9606 GN=RDX PE=1 SV=1	RDX	_SAIAK[Lac (K)]QAADQMK_		72.1687	65.6595
P35241	526	K	Radixin OS=Homo sapiens OX=9606 GN=RDX PE=1 SV=1	RDX	_K[Lac (K)]QLQALSSELAQAR_	38.2397	41.4844	28.2788
P35249	13	K	Replication factor C subunit 4 OS=Homo sapiens OX=9606 GN=RFC4 PE=1 SV=2	RFC4	_GTSISTK[Lac (K)]PPLTK_		2.44782	3.71145
P35249	18	K	Replication factor C subunit 4 OS=Homo sapiens OX=9606 GN=RFC4 PE=1 SV=2	RFC4	_GTSISTKPPLTK[Lac (K)]DR_	27.7531	92.6638	125.974
P35251	5	K	Replication factor C subunit 1 OS=Homo sapiens OX=9606 GN=RFC1 PE=1 SV=4	RFC1	_K[Lac (K)]FFGVIPSGK_	175.881	289.955	294.904
P35268	69	K	60S ribosomal protein L22 OS=Homo sapiens OX=9606 GN=RPL22 PE=1 SV=2	RPL22	_SK[Lac (K)]ITVTSEVPFSK_	6.19909	7.40171	12.8665
P35269	169	K	General transcription factor IIF subunit 1 OS=Homo sapiens OX=9606 GN=GTF2F1 PE=1 SV=2	GTF2F1	_NK[Lac (K)]VLNHFSIMQQR_	15.1214	25.918	27.5077
P35269	407	K	General transcription factor IIF subunit 1 OS=Homo sapiens OX=9606 GN=GTF2F1 PE=1 SV=2	GTF2F1	_AAASK[Lac (K)]LEQGK_	85.4819	112.863	100.702
P35269	421	K	General transcription factor IIF subunit 1 OS=Homo sapiens OX=9606 GN=GTF2F1 PE=1 SV=2	GTF2F1	_VSEMPAAK[Lac (K)]R_	179.471	368.172	419.226
P35555	904	K	Fibrillin-1 OS=Homo sapiens OX=9606 GN=FBN1 PE=1 SV=4	FBN1	_IK[Lac (K)]GTQC[Carbamidomethyl (C)]EDIDEC[Carbamidomethyl (C)]EVFPGVC[Carbamidomethyl (C)]K_	263.154	318.336	375.842
P35579	8	K	Myosin-9 OS=Homo sapiens OX=9606 GN=MYH9 PE=1 SV=4	MYH9	_[Acetyl (Protein N-term)]AQQAADK[Lac (K)]YLYVDK_	52.6198	53.6461	71.1652
P35579	30	K	Myosin-9 OS=Homo sapiens OX=9606 GN=MYH9 PE=1 SV=4	MYH9	_K[Lac (K)]LVWVPSDK_	41.7332	62.2535	65.7825
P35579	202	K	Myosin-9 OS=Homo sapiens OX=9606 GN=MYH9 PE=1 SV=4	MYH9	_K[Lac (K)]DQGELER_	152.798	126.135	124.292
P35579	299	K	Myosin-9 OS=Homo sapiens OX=9606 GN=MYH9 PE=1 SV=4	MYH9	_TDLLLEPYNK[Lac (K)]YR_	74.1593	50.2447	63.7518
P35579	910	K	Myosin-9 OS=Homo sapiens OX=9606 GN=MYH9 PE=1 SV=4	MYH9	_K[Lac (K)]QELEEIC[Carbamidomethyl (C)]HDLEAR_	21.8426	7.43001
P35579	966	K	Myosin-9 OS=Homo sapiens OX=9606 GN=MYH9 PE=1 SV=4	MYH9	_LQLEK[Lac (K)]VTTEAK_	12.2599	25.682	16.4896
P35579	1024	K	Myosin-9 OS=Homo sapiens OX=9606 GN=MYH9 PE=1 SV=4	MYH9	_NK[Lac (K)]HEAMITDLEER_	36.7431	40.9133	46.3521
P35579	1081	K	Myosin-9 OS=Homo sapiens OX=9606 GN=MYH9 PE=1 SV=4	MYH9	_K[Lac (K)]EEELQAALAR_	5.65325		14.1051
P35579	1193	K	Myosin-9 OS=Homo sapiens OX=9606 GN=MYH9 PE=1 SV=4	MYH9	_QK[Lac (K)]HSQAVEELAEQLEQTK_	5.49359	3.00666	8.37092
P35579	1249	K	Myosin-9 OS=Homo sapiens OX=9606 GN=MYH9 PE=1 SV=4	MYH9	_K[Lac (K)]VEAQLQELQVK_	36.1508	31.8249	40.6393
P35579	1274	K	Myosin-9 OS=Homo sapiens OX=9606 GN=MYH9 PE=1 SV=4	MYH9	_TELADK[Lac (K)]VTK_	11.3054	40.0522	59.16
P35579	1410	K	Myosin-9 OS=Homo sapiens OX=9606 GN=MYH9 PE=1 SV=4	MYH9	_VAAYDK[Lac (K)]LEK_	33.6704	76.6921	134.067
P35579	1445	K	Myosin-9 OS=Homo sapiens OX=9606 GN=MYH9 PE=1 SV=4	MYH9	_K[Lac (K)]FDQLLAEEK_	28.0689	40.4436	24.7247
P35579	1459	K	Myosin-9 OS=Homo sapiens OX=9606 GN=MYH9 PE=1 SV=4	MYH9	_TISAK[Lac (K)]YAEER_		44.4097	77.6904
P35579	1793	K	Myosin-9 OS=Homo sapiens OX=9606 GN=MYH9 PE=1 SV=4	MYH9	_VK[Lac (K)]LQEMEGTVK_	21.2721	23.6045	43.0571
P35579	1802	K	Myosin-9 OS=Homo sapiens OX=9606 GN=MYH9 PE=1 SV=4	MYH9	_LQEMEGTVK[Lac (K)]SK_		27.228	59.4042
P35579	1806	K	Myosin-9 OS=Homo sapiens OX=9606 GN=MYH9 PE=1 SV=4	MYH9	_YK[Lac (K)]ASITALEAK_	87.4586	117.328	91.342
P35637	264	K	RNA-binding protein FUS OS=Homo sapiens OX=9606 GN=FUS PE=1 SV=1	FUS	_GGFNK[Lac (K)]FGGPR_	58.5423	49.8204	52.7202
P35637	312	K	RNA-binding protein FUS OS=Homo sapiens OX=9606 GN=FUS PE=1 SV=1	FUS	_QIGIIK[Lac (K)]TNK_	70.2007	84.516	71.2196
P35637	316	K	RNA-binding protein FUS OS=Homo sapiens OX=9606 GN=FUS PE=1 SV=1	FUS	_K[Lac (K)]TGQPMINLYTDR_	32.4758	54.8681	67.8416
P35637	365	K	RNA-binding protein FUS OS=Homo sapiens OX=9606 GN=FUS PE=1 SV=1	FUS	_EFSGNPIK[Lac (K)]VSFATR_	24.4676	24.6091	33.4202
P35637	510	K	RNA-binding protein FUS OS=Homo sapiens OX=9606 GN=FUS PE=1 SV=1	FUS	_GGFGPGK[Lac (K)]MDSR_	45.5258	161.195	78.8857
P35659	349	K	Protein DEK OS=Homo sapiens OX=9606 GN=DEK PE=1 SV=1	DEK	_K[Lac (K)]VYENYPTYDLTER_	4.60169	14.5763	3.62252
P35998	116	K	26S proteasome regulatory subunit 7 OS=Homo sapiens OX=9606 GN=PSMC2 PE=1 SV=3	PSMC2	_YIINVK[Lac (K)]QFAK_	66.694	44.9866	51.0187
P36405	11	K	ADP-ribosylation factor-like protein 3 OS=Homo sapiens OX=9606 GN=ARL3 PE=1 SV=2	ARL3	_LK[Lac (K)]SAPDQEVR_	271.117	496.401	470.528
P36578	14	K	60S ribosomal protein L4 OS=Homo sapiens OX=9606 GN=RPL4 PE=1 SV=5	RPL4	_PLISVYSEK[Lac (K)]GESSGK_	35.4969	28.5834	28.433
P36578	259	K	60S ribosomal protein L4 OS=Homo sapiens OX=9606 GN=RPL4 PE=1 SV=5	RPL4	_K[Lac (K)]LDELYGTWR_	52.2474	72.7087	56.486
P36578	274	K	60S ribosomal protein L4 OS=Homo sapiens OX=9606 GN=RPL4 PE=1 SV=5	RPL4	_AASLK[Lac (K)]SNYNLPMHK_	11.8738	25.1938	29.0272
P36578	294	K	60S ribosomal protein L4 OS=Homo sapiens OX=9606 GN=RPL4 PE=1 SV=5	RPL4	_ILK[Lac (K)]SPEIQR_	111.358	186.488	262.217
P36578	353	K	60S ribosomal protein L4 OS=Homo sapiens OX=9606 GN=RPL4 PE=1 SV=5	RPL4	_VDK[Lac (K)]AAAAAAALQAK_	10.7244	40.5643	38.813
P36578	364	K	60S ribosomal protein L4 OS=Homo sapiens OX=9606 GN=RPL4 PE=1 SV=5	RPL4	_AAAAAAALQAK[Lac (K)]SDEK_	16.623	17.6873	42.757
P37108	43	K	Signal recognition particle 14 kDa protein OS=Homo sapiens OX=9606 GN=SRP14 PE=1 SV=2	SRP14	_K[Lac (K)]GTVEGFEPADNK_	101.093	240.971	209.955
P37235	137	K	Hippocalcin-like protein 1 OS=Homo sapiens OX=9606 GN=HPCAL1 PE=1 SV=3	HPCAL1	_MVSSVMK[Lac (K)]MPEDESTPEK_	6.18906
P37802	79	K	Transgelin-2 OS=Homo sapiens OX=9606 GN=TAGLN2 PE=1 SV=3	TAGLN2	_K[Lac (K)]IQASTMAFK_	61.9446	116.283	129.826
P37802	171	K	Transgelin-2 OS=Homo sapiens OX=9606 GN=TAGLN2 PE=1 SV=3	TAGLN2	_NFSDNQLQEGK[Lac (K)]NVIGLQMGTNR_	35.3928	31.6509	29.3903
P37837	115	K	Transaldolase OS=Homo sapiens OX=9606 GN=TALDO1 PE=1 SV=2	TALDO1	_LSFDK[Lac (K)]DAMVAR_	50.3745	40.1857	62.9136
P37837	130	K	Transaldolase OS=Homo sapiens OX=9606 GN=TALDO1 PE=1 SV=2	TALDO1	_LIELYK[Lac (K)]EAGISK_	17.8173	22.0161	15.1111
P37837	204	K	Transaldolase OS=Homo sapiens OX=9606 GN=TALDO1 PE=1 SV=2	TALDO1	_K[Lac (K)]SYEPLEDPGVK_	34.3957	88.0735	80.8262
P37837	219	K	Transaldolase OS=Homo sapiens OX=9606 GN=TALDO1 PE=1 SV=2	TALDO1	_SVTK[Lac (K)]IYNYYK_	75.6348	74.3979	100.212
P37837	277	K	Transaldolase OS=Homo sapiens OX=9606 GN=TALDO1 PE=1 SV=2	TALDO1	_LVPVLSAK[Lac (K)]AAQASDLEK_	203.55	137.294	115.91
P37837	292	K	Transaldolase OS=Homo sapiens OX=9606 GN=TALDO1 PE=1 SV=2	TALDO1	_IHLDEK[Lac (K)]SFR_	34.8914	100.489	93.2037
P37837	314	K	Transaldolase OS=Homo sapiens OX=9606 GN=TALDO1 PE=1 SV=2	TALDO1	_K[Lac (K)]FAADAVK_		91.7122	66.4281
P38117	11	K	Electron transfer flavoprotein subunit beta OS=Homo sapiens OX=9606 GN=ETFB PE=1 SV=3	ETFB	_VLVAVK[Lac (K)]R_	43.3285	152.666	103.087
P38117	116	K	Electron transfer flavoprotein subunit beta OS=Homo sapiens OX=9606 GN=ETFB PE=1 SV=3	ETFB	_EK[Lac (K)]VDLVLLGK_	21.4314	14.3389	14.3013
P38159	30	K	RNA-binding motif protein, X chromosome OS=Homo sapiens OX=9606 GN=RBMX PE=1 SV=3	RBMX	_ALEAVFGK[Lac (K)]YGR_	32.1819	67.2589	80.424
P38159	217	K	RNA-binding motif protein, X chromosome OS=Homo sapiens OX=9606 GN=RBMX PE=1 SV=3	RBMX	_DDGYSTK[Lac (K)]DSYSSR_	22.8776	82.5682	92.2644
P38432	209	K	Coilin OS=Homo sapiens OX=9606 GN=COIL PE=1 SV=1	COIL	_VQAVK[Lac (K)]DWANQR_	18.1917	55.6974	52.0012
P38432	405	K	Coilin OS=Homo sapiens OX=9606 GN=COIL PE=1 SV=1	COIL	_EENLFSWK[Lac (K)]GAK_	132.733	180.708	201.314
P38646	300	K	Stress-70 protein, mitochondrial OS=Homo sapiens OX=9606 GN=HSPA9 PE=1 SV=2	HSPA9	_ETGVDLTK[Lac (K)]DNMALQR_	18.7552	16.9886	24.6117
P38646	345	K	Stress-70 protein, mitochondrial OS=Homo sapiens OX=9606 GN=HSPA9 PE=1 SV=2	HSPA9	_HLNMK[Lac (K)]LTR_		58.7772	79.9106
P38646	368	K	Stress-70 protein, mitochondrial OS=Homo sapiens OX=9606 GN=HSPA9 PE=1 SV=2	HSPA9	_TIAPC[Carbamidomethyl (C)]QK[Lac (K)]AMQDAEVSK_	30.6891	103.757	72.0218
P38646	567	K	Stress-70 protein, mitochondrial OS=Homo sapiens OX=9606 GN=HSPA9 PE=1 SV=2	HSPA9	_NAEK[Lac (K)]YAEEDR_	6.0415	7.05017	18.6219
P38919	19	K	Eukaryotic initiation factor 4A-III OS=Homo sapiens OX=9606 GN=EIF4A3 PE=1 SV=4	EIF4A3	_LLK[Lac (K)]EEDMTK_	177.831	409.901	397.386
P38919	152	K	Eukaryotic initiation factor 4A-III OS=Homo sapiens OX=9606 GN=EIF4A3 PE=1 SV=4	EIF4A3	_K[Lac (K)]LDYGQHVVAGTPGR_	26.939	47.5032	84.6851
P39019	7	K	40S ribosomal protein S19 OS=Homo sapiens OX=9606 GN=RPS19 PE=1 SV=2	RPS19	_PGVTVK[Lac (K)]DVNQQEFVR_	1.70636	6.85388	9.13287
P39019	29	K	40S ribosomal protein S19 OS=Homo sapiens OX=9606 GN=RPS19 PE=1 SV=2	RPS19	_LK[Lac (K)]VPEWVDTVK_	118.094	105.1	89.408
P39019	43	K	40S ribosomal protein S19 OS=Homo sapiens OX=9606 GN=RPS19 PE=1 SV=2	RPS19	_HK[Lac (K)]ELAPYDENWFYTR_	14.7963	13.3037	32.1038
P39019	77	K	40S ribosomal protein S19 OS=Homo sapiens OX=9606 GN=RPS19 PE=1 SV=2	RPS19	_GGAGVGSMTK[Lac (K)]IYGGR_	31.7541	45.2853	79.2315
P39023	103	K	60S ribosomal protein L3 OS=Homo sapiens OX=9606 GN=RPL3 PE=1 SV=2	RPL3	_TFK[Lac (K)]TVFAEHISDEC[Carbamidomethyl (C)]K_	8.05904	6.2161	8.88756
P39023	250	K	60S ribosomal protein L3 OS=Homo sapiens OX=9606 GN=RPL3 PE=1 SV=2	RPL3	_K[Lac (K)]VAC[Carbamidomethyl (C)]IGAWHPAR_	32.7133	38.2867	29.7154
P39023	286	K	60S ribosomal protein L3 OS=Homo sapiens OX=9606 GN=RPL3 PE=1 SV=2	RPL3	_IYK[Lac (K)]IGQGYLIK_	90.3005	85.6879	142.889
P39023	300	K	60S ribosomal protein L3 OS=Homo sapiens OX=9606 GN=RPL3 PE=1 SV=2	RPL3	_LIK[Lac (K)]NNASTDYDLSDK_	18.6811	31.2279	31.6668
P39023	349	K	60S ribosomal protein L3 OS=Homo sapiens OX=9606 GN=RPL3 PE=1 SV=2	RPL3	_K[Lac (K)]SLLVQTK_	17.728	55.5546	57.6378
P39023	366	K	60S ribosomal protein L3 OS=Homo sapiens OX=9606 GN=RPL3 PE=1 SV=2	RPL3	_IDLK[Lac (K)]FIDTTSK_	111.981	66.0956	108.503
P39687	238	K	Acidic leucine-rich nuclear phosphoprotein 32 family member A OS=Homo sapiens OX=9606 GN=ANP32A PE=1 SV=1	ANP32A	_K[Lac (K)]REPEDEGEDDD_	246.415	279.202	264.568
P39748	375	K	Flap endonuclease 1 OS=Homo sapiens OX=9606 GN=FEN1 PE=1 SV=1	FEN1	_TGAAGK[Lac (K)]FK_	27.4786	37.6595	26.7422
P40227	10	K	T-complex protein 1 subunit zeta OS=Homo sapiens OX=9606 GN=CCT6A PE=1 SV=3	CCT6A	_TLNPK[Lac (K)]AEVAR_	78.4649	145.186	142.153
P40227	251	K	T-complex protein 1 subunit zeta OS=Homo sapiens OX=9606 GN=CCT6A PE=1 SV=3	CCT6A	_TEVNSGFFYK[Lac (K)]SAEER_	12.5841	24.3945	25.2872
P40227	287	K	T-complex protein 1 subunit zeta OS=Homo sapiens OX=9606 GN=CCT6A PE=1 SV=3	CCT6A	_VC[Carbamidomethyl (C)]GDSDK[Lac (K)]GFVVINQK_	12.089	12.2703	6.59664
P40429	148	K	60S ribosomal protein L13a OS=Homo sapiens OX=9606 GN=RPL13A PE=1 SV=2	RPL13A	_LAHEVGWK[Lac (K)]YQAVTATLEEK_	29.7696	33.3965	29.2799
P40429	159	K	60S ribosomal protein L13a OS=Homo sapiens OX=9606 GN=RPL13A PE=1 SV=2	RPL13A	_YQAVTATLEEK[Lac (K)]R_	24.5808	43.5009	47.2014
P40692	123	K	DNA mismatch repair protein Mlh1 OS=Homo sapiens OX=9606 GN=MLH1 PE=1 SV=1	MLH1	_TADGK[Lac (K)]C[Carbamidomethyl (C)]AYR_	28.4943
P40925	118	K	Malate dehydrogenase, cytoplasmic OS=Homo sapiens OX=9606 GN=MDH1 PE=1 SV=4	MDH1	_SQGAALDK[Lac (K)]YAK_	9.64788	54.9752	62.2549
P40925	205	K	Malate dehydrogenase, cytoplasmic OS=Homo sapiens OX=9606 GN=MDH1 PE=1 SV=4	MDH1	_LQGK[Lac (K)]EVGVYEALK_	12.6119	15.6986	13.2607
P40926	78	K	Malate dehydrogenase, mitochondrial OS=Homo sapiens OX=9606 GN=MDH2 PE=1 SV=3	MDH2	_AAVK[Lac (K)]GYLGPEQLPDC[Carbamidomethyl (C)]LK_	54.4877	95.2103	82.8277
P40926	239	K	Malate dehydrogenase, mitochondrial OS=Homo sapiens OX=9606 GN=MDH2 PE=1 SV=3	MDH2	_IQEAGTEVVK[Lac (K)]AK_		56.7101	113.869
P40926	241	K	Malate dehydrogenase, mitochondrial OS=Homo sapiens OX=9606 GN=MDH2 PE=1 SV=3	MDH2	_AK[Lac (K)]AGAGSATLSMAYAGAR_	5.03872	8.95673	10.657
P40926	307	K	Malate dehydrogenase, mitochondrial OS=Homo sapiens OX=9606 GN=MDH2 PE=1 SV=3	MDH2	_NLGIGK[Lac (K)]VSSFEEK_	55.7897	81.2001	87.2742
P40939	60	K	Trifunctional enzyme subunit alpha, mitochondrial OS=Homo sapiens OX=9606 GN=HADHA PE=1 SV=2	HADHA	_INSPNSK[Lac (K)]VNTLSK_	16.4951	42.4301	41.0871
P40939	415	K	Trifunctional enzyme subunit alpha, mitochondrial OS=Homo sapiens OX=9606 GN=HADHA PE=1 SV=2	HADHA	_K[Lac (K)]ALTSFER_	65.4466	113.606	104.392
P40939	519	K	Trifunctional enzyme subunit alpha, mitochondrial OS=Homo sapiens OX=9606 GN=HADHA PE=1 SV=2	HADHA	_TSK[Lac (K)]DTSASAVAVGLK_	5.89257	10.7345	8.91595
P41091	266	K	Eukaryotic translation initiation factor 2 subunit 3 OS=Homo sapiens OX=9606 GN=EIF2S3 PE=1 SV=3	EIF2S3	_SFDVNK[Lac (K)]PGC[Carbamidomethyl (C)]EVDDLK_	7.40758	17.4743	2.78369
P42166	248	K	Lamina-associated polypeptide 2, isoform alpha OS=Homo sapiens OX=9606 GN=TMPO PE=1 SV=2	TMPO	_VHTSK[Lac (K)]GDLPR_	95.4434	211.271	214.538
P42166	269	K	Lamina-associated polypeptide 2, isoform alpha OS=Homo sapiens OX=9606 GN=TMPO PE=1 SV=2	TMPO	_GQLQK[Lac (K)]LASER_	113.778	346.014	459.544
P42166	356	K	Lamina-associated polypeptide 2, isoform alpha OS=Homo sapiens OX=9606 GN=TMPO PE=1 SV=2	TMPO	_SHISDQSPLSSK[Lac (K)]R_	7.97747	30.269	18.3624
P42166	667	K	Lamina-associated polypeptide 2, isoform alpha OS=Homo sapiens OX=9606 GN=TMPO PE=1 SV=2	TMPO	_NK[Lac (K)]LASTPFK_	81.5788	169.313	260.471
P42166	685	K	Lamina-associated polypeptide 2, isoform alpha OS=Homo sapiens OX=9606 GN=TMPO PE=1 SV=2	TMPO	_GGTLFGGEVC[Carbamidomethyl (C)]K[Lac (K)]VIK_	32.0228	9.41063	26.3967
P42167	17	K	Lamina-associated polypeptide 2, isoforms beta/gamma OS=Homo sapiens OX=9606 GN=TMPO PE=1 SV=2	TMPO	_LK[Lac (K)]SELVANNVTLPAGEQR_	25.2302	19.409	25.4065
P42167	207	K	Lamina-associated polypeptide 2, isoforms beta/gamma OS=Homo sapiens OX=9606 GN=TMPO PE=1 SV=2	TMPO	_AK[Lac (K)]TPVTLK_	241.07	973.662	1065.22
P42167	213	K	Lamina-associated polypeptide 2, isoforms beta/gamma OS=Homo sapiens OX=9606 GN=TMPO PE=1 SV=2	TMPO	_TPVTLK[Lac (K)]QR_		5657.04	6199.83
P42167	389	K	Lamina-associated polypeptide 2, isoforms beta/gamma OS=Homo sapiens OX=9606 GN=TMPO PE=1 SV=2	TMPO	_MEESFSSK[Lac (K)]YVPK_	33.5771	33.9455	19.7409
P42167	393	K	Lamina-associated polypeptide 2, isoforms beta/gamma OS=Homo sapiens OX=9606 GN=TMPO PE=1 SV=2	TMPO	_YVPK[Lac (K)]YVPLADVK_	1788.23	2007.53	1950.43
P42224	193	K	Signal transducer and activator of transcription 1-alpha/beta OS=Homo sapiens OX=9606 GN=STAT1 PE=1 SV=2	STAT1	_SDQK[Lac (K)]QEQLLLK_	408.796	721.598	801.365
P42224	201	K	Signal transducer and activator of transcription 1-alpha/beta OS=Homo sapiens OX=9606 GN=STAT1 PE=1 SV=2	STAT1	_K[Lac (K)]MYLMLDNK_	22.7921	26.9074	41.2694
P42224	685	K	Signal transducer and activator of transcription 1-alpha/beta OS=Homo sapiens OX=9606 GN=STAT1 PE=1 SV=2	STAT1	_PK[Lac (K)]EAPEPMELDGPK_	63.6877	89.5256	86.2903
P42224	697	K	Signal transducer and activator of transcription 1-alpha/beta OS=Homo sapiens OX=9606 GN=STAT1 PE=1 SV=2	STAT1	_EAPEPMELDGPK[Lac (K)]GTGYIK_	59.2518	100.825	86.8069
P42226	108	K	Signal transducer and activator of transcription 6 OS=Homo sapiens OX=9606 GN=STAT6 PE=1 SV=1	STAT6	_K[Lac (K)]AVMEQFR_	33.0608	85.7072	162.219
P42285	35	K	Exosome RNA helicase MTR4 OS=Homo sapiens OX=9606 GN=MTREX PE=1 SV=3	MTREX	_WK[Lac (K)]GPPGSADK_	58.1649	651.616	809.281
P42285	78	K	Exosome RNA helicase MTR4 OS=Homo sapiens OX=9606 GN=MTREX PE=1 SV=3	MTREX	_DVDFEGTDEPIFGK[Lac (K)]K_	18.5334	17.7371	22.3286
P42330	4	K	Aldo-keto reductase family 1 member C3 OS=Homo sapiens OX=9606 GN=AKR1C3 PE=1 SV=4	AKR1C3	_[Acetyl (Protein N-term)]MDSK[Lac (K)]HQC[Carbamidomethyl (C)]VK_	81.2225	114.616	52.077
P42330	33	K	Aldo-keto reductase family 1 member C3 OS=Homo sapiens OX=9606 GN=AKR1C3 PE=1 SV=4	AKR1C3	_SK[Lac (K)]ALEVTK_		101.766	130.656
P42330	104	K	Aldo-keto reductase family 1 member C3 OS=Homo sapiens OX=9606 GN=AKR1C3 PE=1 SV=4	AKR1C3	_PALENSLK[Lac (K)]K_	34.6086	105.195	110.658
P42330	185	K	Aldo-keto reductase family 1 member C3 OS=Homo sapiens OX=9606 GN=AKR1C3 PE=1 SV=4	AKR1C3	_YK[Lac (K)]PVC[Carbamidomethyl (C)]NQVEC[Carbamidomethyl (C)]HPYFNR_	83.9509	159.694	101.725
P42330	201	K	Aldo-keto reductase family 1 member C3 OS=Homo sapiens OX=9606 GN=AKR1C3 PE=1 SV=4	AKR1C3	_SK[Lac (K)]LLDFC[Carbamidomethyl (C)]K_	397.668	446.477	447.435
P42704	1332	K	Leucine-rich PPR motif-containing protein, mitochondrial OS=Homo sapiens OX=9606 GN=LRPPRC PE=1 SV=3	LRPPRC	_SYVSEK[Lac (K)]DVTSAK_		6.28564	14.4218
P42766	43	K	60S ribosomal protein L35 OS=Homo sapiens OX=9606 GN=RPL35 PE=1 SV=2	RPL35	_VTGGAASK[Lac (K)]LSK_	91.1744	251.049	270.292
P43034	88	K	Platelet-activating factor acetylhydrolase IB subunit beta OS=Homo sapiens OX=9606 GN=PAFAH1B1 PE=1 SV=2	PAFAH1B1	_EEFTSGGPLGQK[Lac (K)]R_	21.9551	40.8224	30.5713
P43243	3	K	Matrin-3 OS=Homo sapiens OX=9606 GN=MATR3 PE=1 SV=2	MATR3	_[Acetyl (Protein N-term)]SK[Lac (K)]SFQQSSLSR_	215.639	602.194	620.04
P43243	555	K	Matrin-3 OS=Homo sapiens OX=9606 GN=MATR3 PE=1 SV=2	MATR3	_K[Lac (K)]ALWFQGR_	68.4424	75.8182	49.1203
P43246	537	K	DNA mismatch repair protein Msh2 OS=Homo sapiens OX=9606 GN=MSH2 PE=1 SV=1	MSH2	_NNK[Lac (K)]NFSTVDIQK_	48.4991	85.0951	87.2871
P43246	546	K	DNA mismatch repair protein Msh2 OS=Homo sapiens OX=9606 GN=MSH2 PE=1 SV=1	MSH2	_NFSTVDIQK[Lac (K)]NGVK_	19.2142	41.5595	38.7683
P45973	91	K	Chromobox protein homolog 5 OS=Homo sapiens OX=9606 GN=CBX5 PE=1 SV=1	CBX5	_K[Lac (K)]SNFSNSADDIK_		196.425	168.251
P45973	102	K	Chromobox protein homolog 5 OS=Homo sapiens OX=9606 GN=CBX5 PE=1 SV=1	CBX5	_SNFSNSADDIK[Lac (K)]SK_		101.287	90.5434
P45985	45	K	Dual specificity mitogen-activated protein kinase kinase 4 OS=Homo sapiens OX=9606 GN=MAP2K4 PE=1 SV=1	MAP2K4	_ALK[Lac (K)]LNFANPPFK_	168.753	158.423	186.914
P46013	850	K	Proliferation marker protein Ki-67 OS=Homo sapiens OX=9606 GN=MKI67 PE=1 SV=2	MKI67	_NTYK[Lac (K)]MTSLETK_	26.5423	46.6617	43.4511
P46013	886	K	Proliferation marker protein Ki-67 OS=Homo sapiens OX=9606 GN=MKI67 PE=1 SV=2	MKI67	_NIQK[Lac (K)]LPVESK_	34.3928	45.3835	73.8557
P46013	1441	K	Proliferation marker protein Ki-67 OS=Homo sapiens OX=9606 GN=MKI67 PE=1 SV=2	MKI67	_QK[Lac (K)]LDPAASVTGSK_	15.6542	31.5348	77.4313
P46013	1452	K	Proliferation marker protein Ki-67 OS=Homo sapiens OX=9606 GN=MKI67 PE=1 SV=2	MKI67	_LDPAASVTGSK[Lac (K)]R_	14.395	31.6118	99.9118
P46013	2167	K	Proliferation marker protein Ki-67 OS=Homo sapiens OX=9606 GN=MKI67 PE=1 SV=2	MKI67	_QK[Lac (K)]LDPAASVTGSK_	15.6542	31.5348	77.4313
P46013	2178	K	Proliferation marker protein Ki-67 OS=Homo sapiens OX=9606 GN=MKI67 PE=1 SV=2	MKI67	_LDPAASVTGSK[Lac (K)]R_	14.395	31.6118	99.9118
P46013	2187	K	Proliferation marker protein Ki-67 OS=Homo sapiens OX=9606 GN=MKI67 PE=1 SV=2	MKI67	_GK[Lac (K)]AQPLEDLAGLK_	21.3111	33.3931	22.9301
P46013	2892	K	Proliferation marker protein Ki-67 OS=Homo sapiens OX=9606 GN=MKI67 PE=1 SV=2	MKI67	_K[Lac (K)]LDAEDVIGSR_	21.5303	22.1972	39.9438
P46013	3049	K	Proliferation marker protein Ki-67 OS=Homo sapiens OX=9606 GN=MKI67 PE=1 SV=2	MKI67	_SSEPVVIMK[Lac (K)]R_	16.2637	33.7438	60.2055
P46063	198	K	ATP-dependent DNA helicase Q1 OS=Homo sapiens OX=9606 GN=RECQL PE=1 SV=3	RECQL	_SK[Lac (K)]MFMSR_	366.064	589.06	517.59
P46063	626	K	ATP-dependent DNA helicase Q1 OS=Homo sapiens OX=9606 GN=RECQL PE=1 SV=3	RECQL	_K[Lac (K)]AANMLQQSGSK_		375.688	428.469
P46063	637	K	ATP-dependent DNA helicase Q1 OS=Homo sapiens OX=9606 GN=RECQL PE=1 SV=3	RECQL	_AANMLQQSGSK[Lac (K)]NTGAK_		272.786	377.971
P46087	76	K	Probable 28S rRNA (cytosine(4447)-C(5))-methyltransferase OS=Homo sapiens OX=9606 GN=NOP2 PE=1 SV=2	NOP2	_PLPGK[Lac (K)]LPK_	331.53	644.222	758.289
P46087	79	K	Probable 28S rRNA (cytosine(4447)-C(5))-methyltransferase OS=Homo sapiens OX=9606 GN=NOP2 PE=1 SV=2	NOP2	_LPK[Lac (K)]GISAGAVQTAGK_	58.0105	109.956	162.308
P46087	91	K	Probable 28S rRNA (cytosine(4447)-C(5))-methyltransferase OS=Homo sapiens OX=9606 GN=NOP2 PE=1 SV=2	NOP2	_GISAGAVQTAGK[Lac (K)]K_		30.0405	53.3775
P46087	92	K	Probable 28S rRNA (cytosine(4447)-C(5))-methyltransferase OS=Homo sapiens OX=9606 GN=NOP2 PE=1 SV=2	NOP2	_K[Lac (K)]GPQSLFNAPR_	21.6355	15.2671	34.9847
P46087	649	K	Probable 28S rRNA (cytosine(4447)-C(5))-methyltransferase OS=Homo sapiens OX=9606 GN=NOP2 PE=1 SV=2	NOP2	_ASFQK[Lac (K)]LNGISK_	28.391	49.927	87.8679
P46087	757	K	Probable 28S rRNA (cytosine(4447)-C(5))-methyltransferase OS=Homo sapiens OX=9606 GN=NOP2 PE=1 SV=2	NOP2	_GVEK[Lac (K)]QQLPEQPFEK_	14.825	6.94359	13.1773
P46100	438	K	Transcriptional regulator ATRX OS=Homo sapiens OX=9606 GN=ATRX PE=1 SV=6	ATRX	_VIDAK[Lac (K)]FETK_	134.047	227.061	210.32
P46100	584	K	Transcriptional regulator ATRX OS=Homo sapiens OX=9606 GN=ATRX PE=1 SV=6	ATRX	_VTK[Lac (K)]ELYVK_	54.0679	137.545	159.954
P46100	623	K	Transcriptional regulator ATRX OS=Homo sapiens OX=9606 GN=ATRX PE=1 SV=6	ATRX	_SC[Carbamidomethyl (C)]GLNPK[Lac (K)]LEK_	20.7023	51.115	38.1829
P46100	690	K	Transcriptional regulator ATRX OS=Homo sapiens OX=9606 GN=ATRX PE=1 SV=6	ATRX	_QK[Lac (K)]LSVPVR_	32.7274		1.92369
P46100	799	K	Transcriptional regulator ATRX OS=Homo sapiens OX=9606 GN=ATRX PE=1 SV=6	ATRX	_SAK[Lac (K)]SSIISK_		120.441	78.5952
P46100	830	K	Transcriptional regulator ATRX OS=Homo sapiens OX=9606 GN=ATRX PE=1 SV=6	ATRX	_SMSK[Lac (K)]IGAAR_		431.351	505.341
P46100	956	K	Transcriptional regulator ATRX OS=Homo sapiens OX=9606 GN=ATRX PE=1 SV=6	ATRX	_K[Lac (K)]VQDGLSDIAEK_	23.688	55.3951	23.251
P46459	105	K	Vesicle-fusing ATPase OS=Homo sapiens OX=9606 GN=NSF PE=1 SV=3	NSF	_K[Lac (K)]SIDSNPYDTDK_	2.00091	449.546	487.043
P46459	161	K	Vesicle-fusing ATPase OS=Homo sapiens OX=9606 GN=NSF PE=1 SV=3	NSF	_DIEAMDPSILK[Lac (K)]GEPATGK_	6.45369	5.45534	12.9273
P46736	51	K	Lys-63-specific deubiquitinase BRCC36 OS=Homo sapiens OX=9606 GN=BRCC3 PE=1 SV=2	BRCC3	_SDSK[Lac (K)]FAYTGTEMR_	82.3811	105.72	86.2049
P46776	94	K	60S ribosomal protein L27a OS=Homo sapiens OX=9606 GN=RPL27A PE=1 SV=2	RPL27A	_NK[Lac (K)]TGAAPIIDVVR_	247.677	212.936	284.56
P46776	119	K	60S ribosomal protein L27a OS=Homo sapiens OX=9606 GN=RPL27A PE=1 SV=2	RPL27A	_LPK[Lac (K)]QPVIVK_	6.91678	7.9778	1.83858
P46777	41	K	60S ribosomal protein L5 OS=Homo sapiens OX=9606 GN=RPL5 PE=1 SV=3	RPL5	_LVIQDK[Lac (K)]NK_	15.4711	107.315	35.6365
P46777	197	K	60S ribosomal protein L5 OS=Homo sapiens OX=9606 GN=RPL5 PE=1 SV=3	RPL5	_K[Lac (K)]HIMGQNVADYMR_	37.7518	49.1312	80.2541
P46777	270	K	60S ribosomal protein L5 OS=Homo sapiens OX=9606 GN=RPL5 PE=1 SV=3	RPL5	_WNRPK[Lac (K)]MSLAQK_	80.9087	233.97	337.249
P46777	276	K	60S ribosomal protein L5 OS=Homo sapiens OX=9606 GN=RPL5 PE=1 SV=3	RPL5	_MSLAQK[Lac (K)]K_		230.698	255.415
P46779	47	K	60S ribosomal protein L28 OS=Homo sapiens OX=9606 GN=RPL28 PE=1 SV=3	RPL28	_K[Lac (K)]TVGVEPAADGK_		53.3985	63.1637
P46781	93	K	40S ribosomal protein S9 OS=Homo sapiens OX=9606 GN=RPS9 PE=1 SV=3	RPS9	_MK[Lac (K)]LDYILGLK_	29.8966	22.832	31.0352
P46781	139	K	40S ribosomal protein S9 OS=Homo sapiens OX=9606 GN=RPS9 PE=1 SV=3	RPS9	_K[Lac (K)]QVVNIPSFIVR_	65.314	57.7971	61.1179
P46782	63	K	40S ribosomal protein S5 OS=Homo sapiens OX=9606 GN=RPS5 PE=1 SV=4	RPS5	_K[Lac (K)]AQC[Carbamidomethyl (C)]PIVER_		79.5669	74.4382
P46783	107	K	40S ribosomal protein S10 OS=Homo sapiens OX=9606 GN=RPS10 PE=1 SV=1	RPS10	_PK[Lac (K)]GLEGERPAR_	446.666	433.442	408.259
P46783	139	K	40S ribosomal protein S10 OS=Homo sapiens OX=9606 GN=RPS10 PE=1 SV=1	RPS10	_K[Lac (K)]AEAGAGSATEFQFR_	62.5597	78.5578	56.2695
P46821	617	K	Microtubule-associated protein 1B OS=Homo sapiens OX=9606 GN=MAP1B PE=1 SV=2	MAP1B	_EEPSPVK[Lac (K)]AEVAEK_	3.7463	12.6461
P46821	1858	K	Microtubule-associated protein 1B OS=Homo sapiens OX=9606 GN=MAP1B PE=1 SV=2	MAP1B	_DLSTPGLEK[Lac (K)]DSGGK_	16.5997	10.8924	27.4812
P46821	1914	K	Microtubule-associated protein 1B OS=Homo sapiens OX=9606 GN=MAP1B PE=1 SV=2	MAP1B	_TTK[Lac (K)]SPSDSGYSYETIGK_	12.3203	29.7816	17.2961
P46821	1928	K	Microtubule-associated protein 1B OS=Homo sapiens OX=9606 GN=MAP1B PE=1 SV=2	MAP1B	_SPSDSGYSYETIGK[Lac (K)]TTK_	10.503
P46940	104	K	Ras GTPase-activating-like protein IQGAP1 OS=Homo sapiens OX=9606 GN=IQGAP1 PE=1 SV=1	IQGAP1	_YK[Lac (K)]ATGLHFR_	27.4293	96.3379	73.3822
P46940	942	K	Ras GTPase-activating-like protein IQGAP1 OS=Homo sapiens OX=9606 GN=IQGAP1 PE=1 SV=1	IQGAP1	_NK[Lac (K)]EQLSDMMMINK_	32.0585	26.8694	18.5208
P46940	953	K	Ras GTPase-activating-like protein IQGAP1 OS=Homo sapiens OX=9606 GN=IQGAP1 PE=1 SV=1	IQGAP1	_EQLSDMMMINK[Lac (K)]QK_	13.0439	15.8874	20.4412
P46940	1445	K	Ras GTPase-activating-like protein IQGAP1 OS=Homo sapiens OX=9606 GN=IQGAP1 PE=1 SV=1	IQGAP1	_SVK[Lac (K)]EDSNLTLQEK_	23.578	33.9557	51.2508
P46940	1475	K	Ras GTPase-activating-like protein IQGAP1 OS=Homo sapiens OX=9606 GN=IQGAP1 PE=1 SV=1	IQGAP1	_LTELGTVDPK[Lac (K)]NK_	187.313	285.992	281.911
P47712	741	K	Cytosolic phospholipase A2 OS=Homo sapiens OX=9606 GN=PLA2G4A PE=1 SV=2	PLA2G4A	_FFNK[Lac (K)]EFLSK_	168.936	302.468	247.018
P47755	97	K	F-actin-capping protein subunit alpha-2 OS=Homo sapiens OX=9606 GN=CAPZA2 PE=1 SV=3	CAPZA2	_IC[Carbamidomethyl (C)]FK[Lac (K)]FDHLR_	30.1915	54.6238	37.3227
P47755	278	K	F-actin-capping protein subunit alpha-2 OS=Homo sapiens OX=9606 GN=CAPZA2 PE=1 SV=3	CAPZA2	_ILSYK[Lac (K)]IGK_	59.845	106.959	108.223
P47756	57	K	F-actin-capping protein subunit beta OS=Homo sapiens OX=9606 GN=CAPZB PE=1 SV=5	CAPZB	_VVGK[Lac (K)]DYLLC[Carbamidomethyl (C)]DYNR_	22.5605	40.8737	33.9525
P47756	267	K	F-actin-capping protein subunit beta OS=Homo sapiens OX=9606 GN=CAPZB PE=1 SV=5	CAPZB	_NDLVEALK[Lac (K)]R_	75.7382	90.7708	94.3263
P47914	63	K	60S ribosomal protein L29 OS=Homo sapiens OX=9606 GN=RPL29 PE=1 SV=2	RPL29	_MQANNAK[Lac (K)]AMSAR_	33.229	45.6084	28.3415
P47914	134	K	60S ribosomal protein L29 OS=Homo sapiens OX=9606 GN=RPL29 PE=1 SV=2	RPL29	_DQTK[Lac (K)]AQAAAPASVPAQAPK_	68.3889	173.298	121.42
P47914	149	K	60S ribosomal protein L29 OS=Homo sapiens OX=9606 GN=RPL29 PE=1 SV=2	RPL29	_AQAAAPASVPAQAPK[Lac (K)]R_		394.502	321.902
P48047	51	K	ATP synthase subunit O, mitochondrial OS=Homo sapiens OX=9606 GN=ATP5PO PE=1 SV=1	ATP5PO	_YATALYSAASK[Lac (K)]QNK_	12.7608	39.3947	47.2769
P48047	90	K	ATP synthase subunit O, mitochondrial OS=Homo sapiens OX=9606 GN=ATP5PO PE=1 SV=1	ATP5PO	_VK[Lac (K)]SLNDITAK_	28.7512
P48444	11	K	Coatomer subunit delta OS=Homo sapiens OX=9606 GN=ARCN1 PE=1 SV=1	ARCN1	_VLLAAAVC[Carbamidomethyl (C)]TK[Lac (K)]AGK_	17.7556	17.8276	26.4741
P48444	224	K	Coatomer subunit delta OS=Homo sapiens OX=9606 GN=ARCN1 PE=1 SV=1	ARCN1	_VAPAPARPSGPSK[Lac (K)]ALK_		35.4215	24.9684
P48444	233	K	Coatomer subunit delta OS=Homo sapiens OX=9606 GN=ARCN1 PE=1 SV=1	ARCN1	_GK[Lac (K)]EVDNFVDK_	94.2849	207.452	172.167
P48444	243	K	Coatomer subunit delta OS=Homo sapiens OX=9606 GN=ARCN1 PE=1 SV=1	ARCN1	_LK[Lac (K)]SEGETIMSSSMGK_	5.93386	6.88021	19.0552
P48507	34	K	Glutamate--cysteine ligase regulatory subunit OS=Homo sapiens OX=9606 GN=GCLM PE=1 SV=1	GCLM	_K[Lac (K)]C[Carbamidomethyl (C)]PSTHSEELHDC[Carbamidomethyl (C)]IQK_	65.4365	108.647	129.355
P48643	265	K	T-complex protein 1 subunit epsilon OS=Homo sapiens OX=9606 GN=CCT5 PE=1 SV=1	CCT5	_HK[Lac (K)]LDVTSVEDYK_	30.3393	29.924	32.8954
P48643	514	K	T-complex protein 1 subunit epsilon OS=Homo sapiens OX=9606 GN=CCT5 PE=1 SV=1	CCT5	_K[Lac (K)]QQISLATQMVR_	19.47	23.5108	28.1806
P49207	36	K	60S ribosomal protein L34 OS=Homo sapiens OX=9606 GN=RPL34 PE=1 SV=3	RPL34	_IVYLYTK[Lac (K)]K_	145.875	226.03	305.827
P49321	417	K	Nuclear autoantigenic sperm protein OS=Homo sapiens OX=9606 GN=NASP PE=1 SV=2	NASP	_AK[Lac (K)]LVPSQEETK_		150.639	191.109
P49321	698	K	Nuclear autoantigenic sperm protein OS=Homo sapiens OX=9606 GN=NASP PE=1 SV=2	NASP	_K[Lac (K)]PTDGASSSNC[Carbamidomethyl (C)]VTDISHLVR_			8.94237
P49368	15	K	T-complex protein 1 subunit gamma OS=Homo sapiens OX=9606 GN=CCT3 PE=1 SV=4	CCT3	_PVLVLSQNTK[Lac (K)]R_	41.1471	53.8718	57.5371
P49368	370	K	T-complex protein 1 subunit gamma OS=Homo sapiens OX=9606 GN=CCT3 PE=1 SV=4	CCT3	_DPK[Lac (K)]AC[Carbamidomethyl (C)]TILLR_	38.0936	74.4943	77.014
P49368	381	K	T-complex protein 1 subunit gamma OS=Homo sapiens OX=9606 GN=CCT3 PE=1 SV=4	CCT3	_GASK[Lac (K)]EILSEVER_	31.4428	61.9392	58.9633
P49411	91	K	Elongation factor Tu, mitochondrial OS=Homo sapiens OX=9606 GN=TUFM PE=1 SV=3	TUFM	_ILAEGGGAK[Lac (K)]FK_	75.2325	134.9	134.576
P49411	94	K	Elongation factor Tu, mitochondrial OS=Homo sapiens OX=9606 GN=TUFM PE=1 SV=3	TUFM	_K[Lac (K)]YEEIDNAPEER_		30.7369	29.9254
P49585	8	K	Choline-phosphate cytidylyltransferase A OS=Homo sapiens OX=9606 GN=PCYT1A PE=1 SV=2	PCYT1A	_[Acetyl (Protein N-term)]MDAQC[Carbamidomethyl (C)]SAK[Lac (K)]VNAR_	100.638	245.607	219.364
P49585	228	K	Choline-phosphate cytidylyltransferase A OS=Homo sapiens OX=9606 GN=PCYT1A PE=1 SV=2	PCYT1A	_GYTAK[Lac (K)]ELNVSFINEK_	22.2819	9.09353	9.92894
P49585	355	K	Choline-phosphate cytidylyltransferase A OS=Homo sapiens OX=9606 GN=PCYT1A PE=1 SV=2	PCYT1A	_HK[Lac (K)]AAAYDISEDEED_	32.1319	97.8533	97.6129
P49711	202	K	Transcriptional repressor CTCF OS=Homo sapiens OX=9606 GN=CTCF PE=1 SV=1	CTCF	_DPDYQPPAK[Lac (K)]K_	7.06477	395.887	422.738
P49720	17	K	Proteasome subunit beta type-3 OS=Homo sapiens OX=9606 GN=PSMB3 PE=1 SV=2	PSMB3	_GK[Lac (K)]NC[Carbamidomethyl (C)]VAIAADR_		93.8258	62.7284
P49750	808	K	YLP motif-containing protein 1 OS=Homo sapiens OX=9606 GN=YLPM1 PE=1 SV=4	YLPM1	_SK[Lac (K)]WGMIPR_	293.283	433.823	413.678
P49750	1092	K	YLP motif-containing protein 1 OS=Homo sapiens OX=9606 GN=YLPM1 PE=1 SV=4	YLPM1	_EK[Lac (K)]VPGGLQGSQDR_		112.22	104.681
P49750	2044	K	YLP motif-containing protein 1 OS=Homo sapiens OX=9606 GN=YLPM1 PE=1 SV=4	YLPM1	_SK[Lac (K)]WEMDTSEAK_	18.8694	31.642	23.8676
P49756	688	K	RNA-binding protein 25 OS=Homo sapiens OX=9606 GN=RBM25 PE=1 SV=3	RBM25	_K[Lac (K)]LPVDSVFNK_	315.268	464.71	431.45
P49756	711	K	RNA-binding protein 25 OS=Homo sapiens OX=9606 GN=RBM25 PE=1 SV=3	RBM25	_K[Lac (K)]LVPLDYGEDDK_	304.903	558.127	571.936
P49773	7	K	Adenosine 5'-monophosphoramidase HINT1 OS=Homo sapiens OX=9606 GN=HINT1 PE=1 SV=2	HINT1	_[Acetyl (Protein N-term)]ADEIAK[Lac (K)]AQVAR_	13.4812	38.9039	57.7969
P49773	21	K	Adenosine 5'-monophosphoramidase HINT1 OS=Homo sapiens OX=9606 GN=HINT1 PE=1 SV=2	HINT1	_PGGDTIFGK[Lac (K)]IIR_	40.041	40.5295	17.7143
P49790	705	K	Nuclear pore complex protein Nup153 OS=Homo sapiens OX=9606 GN=NUP153 PE=1 SV=2	NUP153	_SGK[Lac (K)]TTLSASGTGFGDK_		4.27823	5.21721
P49792	1446	K	E3 SUMO-protein ligase RanBP2 OS=Homo sapiens OX=9606 GN=RANBP2 PE=1 SV=2	RANBP2	_SANK[Lac (K)]SGSSFVHQASFK_	1.66421	2.81847	12.7665
P49792	1533	K	E3 SUMO-protein ligase RanBP2 OS=Homo sapiens OX=9606 GN=RANBP2 PE=1 SV=2	RANBP2	_TLK[Lac (K)]SGFEDMFAK_	49.6926	52.2808	39.5989
P49792	1596	K	E3 SUMO-protein ligase RanBP2 OS=Homo sapiens OX=9606 GN=RANBP2 PE=1 SV=2	RANBP2	_APK[Lac (K)]SGFEGMFTK_	103.738	122.646	174.638
P49792	1655	K	E3 SUMO-protein ligase RanBP2 OS=Homo sapiens OX=9606 GN=RANBP2 PE=1 SV=2	RANBP2	_APK[Lac (K)]SGFEGMFTK_	103.738	122.646	174.638
P49792	1714	K	E3 SUMO-protein ligase RanBP2 OS=Homo sapiens OX=9606 GN=RANBP2 PE=1 SV=2	RANBP2	_APK[Lac (K)]SGFEGMFTK_	103.738	122.646	174.638
P49792	1851	K	E3 SUMO-protein ligase RanBP2 OS=Homo sapiens OX=9606 GN=RANBP2 PE=1 SV=2	RANBP2	_ASK[Lac (K)]FGNTEQGFK_	136.322	398.43	294.108
P49792	1985	K	E3 SUMO-protein ligase RanBP2 OS=Homo sapiens OX=9606 GN=RANBP2 PE=1 SV=2	RANBP2	_LFSSQYGK[Lac (K)]MANK_	48.0869	85.9516	112.598
P49792	2592	K	E3 SUMO-protein ligase RanBP2 OS=Homo sapiens OX=9606 GN=RANBP2 PE=1 SV=2	RANBP2	_NSDIEQSSDSK[Lac (K)]VK_	2.58035	12.0619	3.45074
P49916	201	K	DNA ligase 3 OS=Homo sapiens OX=9606 GN=LIG3 PE=1 SV=2	LIG3	_AVVQAK[Lac (K)]LTTTGQVTSPVK_	6.29759	3.43124	9.46569
P49959	625	K	Double-strand break repair protein MRE11 OS=Homo sapiens OX=9606 GN=MRE11 PE=1 SV=3	MRE11	_NMSIIDAFK[Lac (K)]STR_	111.684	86.5162	111.371
P49959	673	K	Double-strand break repair protein MRE11 OS=Homo sapiens OX=9606 GN=MRE11 PE=1 SV=3	MRE11	_WSSTSSSK[Lac (K)]IMSQSQVSK_	44.7544	85.643	83.9252
P50395	210	K	Rab GDP dissociation inhibitor beta OS=Homo sapiens OX=9606 GN=GDI2 PE=1 SV=2	GDI2	_IK[Lac (K)]LYSESLAR_	92.4045	108.321	125.642
P50402	79	K	Emerin OS=Homo sapiens OX=9606 GN=EMD PE=1 SV=1	EMD	_K[Lac (K)]EDALLYQSK_	51.6673	71.0881	71.1722
P50552	240	K	Vasodilator-stimulated phosphoprotein OS=Homo sapiens OX=9606 GN=VASP PE=1 SV=3	VASP	_VSK[Lac (K)]QEEASGGPTAPK_	9.59521	23.1439	27.149
P50914	85	K	60S ribosomal protein L14 OS=Homo sapiens OX=9606 GN=RPL14 PE=1 SV=4	RPL14	_ADINTK[Lac (K)]WAATR_	10.9354	8.43544	20.5199
P50914	103	K	60S ribosomal protein L14 OS=Homo sapiens OX=9606 GN=RPL14 PE=1 SV=4	RPL14	_AK[Lac (K)]MTDFDR_	38.8958	109.222	150.257
P50990	7	K	T-complex protein 1 subunit theta OS=Homo sapiens OX=9606 GN=CCT8 PE=1 SV=4	CCT8	_[Acetyl (Protein N-term)]ALHVPK[Lac (K)]APGFAQMLK_	32.9934	44.5505	11.4492
P50990	16	K	T-complex protein 1 subunit theta OS=Homo sapiens OX=9606 GN=CCT8 PE=1 SV=4	CCT8	_APGFAQMLK[Lac (K)]EGAK_	46.2195	99.386	88.8454
P50990	326	K	T-complex protein 1 subunit theta OS=Homo sapiens OX=9606 GN=CCT8 PE=1 SV=4	CCT8	_LC[Carbamidomethyl (C)]K[Lac (K)]TVGATALPR_	41.8811	46.7269	67.6977
P50990	400	K	T-complex protein 1 subunit theta OS=Homo sapiens OX=9606 GN=CCT8 PE=1 SV=4	CCT8	_AVDDGVNTFK[Lac (K)]VLTR_	14.8703	11.8186	29.6799
P51572	158	K	B-cell receptor-associated protein 31 OS=Homo sapiens OX=9606 GN=BCAP31 PE=1 SV=3	BCAP31	_YMEENDQLK[Lac (K)]K_	5.03165	47.245	37.2361
P51572	167	K	B-cell receptor-associated protein 31 OS=Homo sapiens OX=9606 GN=BCAP31 PE=1 SV=3	BCAP31	_GAAVDGGK[Lac (K)]LDVGNAEVK_	21.7642	20.3826	32.4372
P51572	204	K	B-cell receptor-associated protein 31 OS=Homo sapiens OX=9606 GN=BCAP31 PE=1 SV=3	BCAP31	_LEK[Lac (K)]AENQVLAMR_	29.7382	85.3541	81.9099
P51608	27	K	Methyl-CpG-binding protein 2 OS=Homo sapiens OX=9606 GN=MECP2 PE=1 SV=1	MECP2	_DKPLK[Lac (K)]FK_	75.3051	215.446	214.686
P51608	200	K	Methyl-CpG-binding protein 2 OS=Homo sapiens OX=9606 GN=MECP2 PE=1 SV=1	MECP2	_PK[Lac (K)]AATSEGVQVK_	18.7683	13.4642	22.8717
P51608	210	K	Methyl-CpG-binding protein 2 OS=Homo sapiens OX=9606 GN=MECP2 PE=1 SV=1	MECP2	_AATSEGVQVK[Lac (K)]R_	51.4371	85.5391	74.8597
P51608	249	K	Methyl-CpG-binding protein 2 OS=Homo sapiens OX=9606 GN=MECP2 PE=1 SV=1	MECP2	_AEGGGATTSTQVMVIK[Lac (K)]R_	17.1443	45.8632	38.5125
P51608	271	K	Methyl-CpG-binding protein 2 OS=Homo sapiens OX=9606 GN=MECP2 PE=1 SV=1	MECP2	_K[Lac (K)]PGSVVAAAAAEAK_	57.9351	53.96	38.2048
P51608	284	K	Methyl-CpG-binding protein 2 OS=Homo sapiens OX=9606 GN=MECP2 PE=1 SV=1	MECP2	_KPGSVVAAAAAEAK[Lac (K)]K_	27.1846	18.6596	41.5091
P51608	304	K	Methyl-CpG-binding protein 2 OS=Homo sapiens OX=9606 GN=MECP2 PE=1 SV=1	MECP2	_SVQETVLPIK[Lac (K)]K_	89.481	71.1464	109.059
P51608	331	K	Methyl-CpG-binding protein 2 OS=Homo sapiens OX=9606 GN=MECP2 PE=1 SV=1	MECP2	_EVVKPLLVSTLGEK[Lac (K)]SGK_	28.5755	29.5121	23.008
P51608	435	K	Methyl-CpG-binding protein 2 OS=Homo sapiens OX=9606 GN=MECP2 PE=1 SV=1	MECP2	_EPAK[Lac (K)]TQPAVATAATAAEK_	15.3636	52.3081	30.1368
P51608	449	K	Methyl-CpG-binding protein 2 OS=Homo sapiens OX=9606 GN=MECP2 PE=1 SV=1	MECP2	_TQPAVATAATAAEK[Lac (K)]YK_	103.798	155.125	118.504
P51608	459	K	Methyl-CpG-binding protein 2 OS=Homo sapiens OX=9606 GN=MECP2 PE=1 SV=1	MECP2	_K[Lac (K)]DIVSSSMPR_	127.603	148.973	129.322
P51610	345	K	Host cell factor 1 OS=Homo sapiens OX=9606 GN=HCFC1 PE=1 SV=2	HCFC1	_K[Lac (K)]AWNNQVC[Carbamidomethyl (C)]C[Carbamidomethyl (C)]K_		44.2479	32.946
P51610	813	K	Host cell factor 1 OS=Homo sapiens OX=9606 GN=HCFC1 PE=1 SV=2	HCFC1	_VMTSGTGAPAK[Lac (K)]IITAVPK_	263.517	330.027	305.029
P51610	820	K	Host cell factor 1 OS=Homo sapiens OX=9606 GN=HCFC1 PE=1 SV=2	HCFC1	_IITAVPK[Lac (K)]IATGHGQQGVTQVVLK_	16.1741	23.5739	28.2846
P51659	184	K	Peroxisomal multifunctional enzyme type 2 OS=Homo sapiens OX=9606 GN=HSD17B4 PE=1 SV=3	HSD17B4	_K[Lac (K)]SNIHC[Carbamidomethyl (C)]NTIAPNAGSR_	3.6539	8.36227
P51858	11	K	Hepatoma-derived growth factor OS=Homo sapiens OX=9606 GN=HDGF PE=1 SV=1	HDGF	_EYK[Lac (K)]C[Carbamidomethyl (C)]GDLVFAK_	92.6869	134.248	163.733
P51858	39	K	Hepatoma-derived growth factor OS=Homo sapiens OX=9606 GN=HDGF PE=1 SV=1	HDGF	_IDEMPEAAVK[Lac (K)]STANK_	592.598	1243.04	1392.59
P51858	146	K	Hepatoma-derived growth factor OS=Homo sapiens OX=9606 GN=HDGF PE=1 SV=1	HDGF	_LVIDEPAK[Lac (K)]EK_	32.2508	56.0942	35.9218
P51965	43	K	Ubiquitin-conjugating enzyme E2 E1 OS=Homo sapiens OX=9606 GN=UBE2E1 PE=1 SV=1	UBE2E1	_NSK[Lac (K)]LLSTSAK_		632.503	1098.77
P52209	38	K	6-phosphogluconate dehydrogenase, decarboxylating OS=Homo sapiens OX=9606 GN=PGD PE=1 SV=3	PGD	_TVSK[Lac (K)]VDDFLANEAK_	168.992	214.198	183.153
P52209	48	K	6-phosphogluconate dehydrogenase, decarboxylating OS=Homo sapiens OX=9606 GN=PGD PE=1 SV=3	PGD	_VDDFLANEAK[Lac (K)]GTK_	63.2584	111.456	118.222
P52209	51	K	6-phosphogluconate dehydrogenase, decarboxylating OS=Homo sapiens OX=9606 GN=PGD PE=1 SV=3	PGD	_GTK[Lac (K)]VVGAQSLK_	30.8291	174.721	165.476
P52209	59	K	6-phosphogluconate dehydrogenase, decarboxylating OS=Homo sapiens OX=9606 GN=PGD PE=1 SV=3	PGD	_VVGAQSLK[Lac (K)]EMVSK_	47.995	304.5	313.994
P52209	119	K	6-phosphogluconate dehydrogenase, decarboxylating OS=Homo sapiens OX=9606 GN=PGD PE=1 SV=3	PGD	_AK[Lac (K)]GILFVGSGVSGGEEGAR_	29.9804	54.1672	36.4888
P52209	316	K	6-phosphogluconate dehydrogenase, decarboxylating OS=Homo sapiens OX=9606 GN=PGD PE=1 SV=3	PGD	_FQFDGDK[Lac (K)]K_	47.9164	150.643	135.367
P52209	317	K	6-phosphogluconate dehydrogenase, decarboxylating OS=Homo sapiens OX=9606 GN=PGD PE=1 SV=3	PGD	_K[Lac (K)]SFLEDIR_	112.605	118.103	110.401
P52272	388	K	Heterogeneous nuclear ribonucleoprotein M OS=Homo sapiens OX=9606 GN=HNRNPM PE=1 SV=3	HNRNPM	_GEIIAK[Lac (K)]QGGGGGGGSVPGIER_	86.1609	121.768	108.454
P52272	651	K	Heterogeneous nuclear ribonucleoprotein M OS=Homo sapiens OX=9606 GN=HNRNPM PE=1 SV=3	HNRNPM	_K[Lac (K)]AC[Carbamidomethyl (C)]QIFVR_	63.5897	125.464	108.743
P52272	698	K	Heterogeneous nuclear ribonucleoprotein M OS=Homo sapiens OX=9606 GN=HNRNPM PE=1 SV=3	HNRNPM	_GC[Carbamidomethyl (C)]GVVK[Lac (K)]FESPEVAER_	20.4894	22.1196	9.24314
P52294	17	K	Importin subunit alpha-5 OS=Homo sapiens OX=9606 GN=KPNA1 PE=1 SV=3	KPNA1	_NK[Lac (K)]SLNPDEMR_	38.4109	123.071	169.744
P52298	78	K	Nuclear cap-binding protein subunit 2 OS=Homo sapiens OX=9606 GN=NCBP2 PE=1 SV=1	NCBP2	_K[Lac (K)]TAC[Carbamidomethyl (C)]GFC[Carbamidomethyl (C)]FVEYYSR_	27.4689	20.899	45.2094
P52564	14	K	Dual specificity mitogen-activated protein kinase kinase 6 OS=Homo sapiens OX=9606 GN=MAP2K6 PE=1 SV=1	MAP2K6	_NPGLK[Lac (K)]IPK_	33.4289	34.7453	30.1835
P52565	52	K	Rho GDP-dissociation inhibitor 1 OS=Homo sapiens OX=9606 GN=ARHGDIA PE=1 SV=3	ARHGDIA	_YK[Lac (K)]EALLGR_	94.6056	222.802	180.907
P52594	318	K	Arf-GAP domain and FG repeat-containing protein 1 OS=Homo sapiens OX=9606 GN=AGFG1 PE=1 SV=2	AGFG1	_VSTNK[Lac (K)]AGLQTADK_		118.836	142.777
P52597	200	K	Heterogeneous nuclear ribonucleoprotein F OS=Homo sapiens OX=9606 GN=HNRNPF PE=1 SV=3	HNRNPF	_SYSDPPLK[Lac (K)]FMSVQR_	374.388	327.638	361.996
P52597	224	K	Heterogeneous nuclear ribonucleoprotein F OS=Homo sapiens OX=9606 GN=HNRNPF PE=1 SV=3	HNRNPF	_YIGIVK[Lac (K)]QAGLER_	2801.8	4992.57	4403.98
P52630	184	K	Signal transducer and activator of transcription 2 OS=Homo sapiens OX=9606 GN=STAT2 PE=1 SV=1	STAT2	_GK[Lac (K)]TPSLDPHQTK_	26.392	63.2674	34.1197
P52701	22	K	DNA mismatch repair protein Msh6 OS=Homo sapiens OX=9606 GN=MSH6 PE=1 SV=2	MSH6	_SPALSDANK[Lac (K)]ASAR_	16.4408	51.4201	58.7428
P52895	179	K	Aldo-keto reductase family 1 member C2 OS=Homo sapiens OX=9606 GN=AKR1C2 PE=1 SV=3	AKR1C2	_LLEMILNK[Lac (K)]PGLK_	25.5091	25.0039	31.3362
P52907	97	K	F-actin-capping protein subunit alpha-1 OS=Homo sapiens OX=9606 GN=CAPZA1 PE=1 SV=3	CAPZA1	_ISFK[Lac (K)]FDHLR_	63.9636	76.7218	92.6343
P52948	551	K	Nuclear pore complex protein Nup98-Nup96 OS=Homo sapiens OX=9606 GN=NUP98 PE=1 SV=4	NUP98	_ALTTPTHYK[Lac (K)]LTPR_	17.9487	34.9289	83.3085
P52948	603	K	Nuclear pore complex protein Nup98-Nup96 OS=Homo sapiens OX=9606 GN=NUP98 PE=1 SV=4	NUP98	_LVLK[Lac (K)]NLNNSNLFSPVNR_	88.5993	62.9904	48.1619
P53396	4	K	ATP-citrate synthase OS=Homo sapiens OX=9606 GN=ACLY PE=1 SV=3	ACLY	_[Acetyl (Protein N-term)]SAK[Lac (K)]AISEQTGK_	21.3736	47.2799	70.3697
P53396	978	K	ATP-citrate synthase OS=Homo sapiens OX=9606 GN=ACLY PE=1 SV=3	ACLY	_VK[Lac (K)]SINNPDMR_		59.828	90.7077
P53621	600	K	Coatomer subunit alpha OS=Homo sapiens OX=9606 GN=COPA PE=1 SV=2	COPA	_FK[Lac (K)]LALINR_	17.1075	39.7803	16.4566
P53675	456	K	Clathrin heavy chain 2 OS=Homo sapiens OX=9606 GN=CLTCL1 PE=1 SV=2	CLTCL1	_EDK[Lac (K)]LEC[Carbamidomethyl (C)]SEELGDLVK_	54.1079	64.9596	32.6497
P53675	506	K	Clathrin heavy chain 2 OS=Homo sapiens OX=9606 GN=CLTCL1 PE=1 SV=2	CLTCL1	_IVLYAK[Lac (K)]K_	11.2028	29.4253	40.1233
P53675	737	K	Clathrin heavy chain 2 OS=Homo sapiens OX=9606 GN=CLTCL1 PE=1 SV=2	CLTCL1	_YIQAAC[Carbamidomethyl (C)]K[Lac (K)]TGQIK_	4.16162	16.3542	17.9755
P53999	29	K	Activated RNA polymerase II transcriptional coactivator p15 OS=Homo sapiens OX=9606 GN=SUB1 PE=1 SV=3	SUB1	_K[Lac (K)]QVAPEKPVK_	9.0705	4.56081	10.1916
P53999	35	K	Activated RNA polymerase II transcriptional coactivator p15 OS=Homo sapiens OX=9606 GN=SUB1 PE=1 SV=3	SUB1	_QVAPEK[Lac (K)]PVK_		247.275	312.649
P53999	68	K	Activated RNA polymerase II transcriptional coactivator p15 OS=Homo sapiens OX=9606 GN=SUB1 PE=1 SV=3	SUB1	_DDNMFQIGK[Lac (K)]MR_	181.465	155.243	162.878
P54652	72	K	Heat shock-related 70 kDa protein 2 OS=Homo sapiens OX=9606 GN=HSPA2 PE=1 SV=1	HSPA2	_NQVAMNPTNTIFDAK[Lac (K)]R_	17.7285	36.3721	20.3686
P55039	46	K	Developmentally-regulated GTP-binding protein 2 OS=Homo sapiens OX=9606 GN=DRG2 PE=1 SV=1	DRG2	_AQLLEPSK[Lac (K)]SASSK_	92.4672	329.939	220.253
P55039	51	K	Developmentally-regulated GTP-binding protein 2 OS=Homo sapiens OX=9606 GN=DRG2 PE=1 SV=1	DRG2	_SASSK[Lac (K)]GEGFDVMK_	48.0955	91.9708	87.97
P55060	840	K	Exportin-2 OS=Homo sapiens OX=9606 GN=CSE1L PE=1 SV=3	CSE1L	_K[Lac (K)]IC[Carbamidomethyl (C)]AVGITK_	14.707	21.7007	15.8356
P55072	505	K	Transitional endoplasmic reticulum ATPase OS=Homo sapiens OX=9606 GN=VCP PE=1 SV=4	VCP	_FLK[Lac (K)]FGMTPSK_	153.554	143.915	175.571
P55081	381	K	Microfibrillar-associated protein 1 OS=Homo sapiens OX=9606 GN=MFAP1 PE=1 SV=2	MFAP1	_VMQVK[Lac (K)]NFGR_	21.1988	63.8047	45.7725
P55145	123	K	Mesencephalic astrocyte-derived neurotrophic factor OS=Homo sapiens OX=9606 GN=MANF PE=1 SV=3	MANF	_YDK[Lac (K)]QIDLSTVDLK_	18.7918	28.2723	34.3414
P55145	157	K	Mesencephalic astrocyte-derived neurotrophic factor OS=Homo sapiens OX=9606 GN=MANF PE=1 SV=3	MANF	_GC[Carbamidomethyl (C)]AEK[Lac (K)]SDYIR_	3.16711	66.8054	56.7824
P55201	983	K	Peregrin OS=Homo sapiens OX=9606 GN=BRPF1 PE=1 SV=2	BRPF1	_K[Lac (K)]SFLVYR_	44.2407	61.5495	87.2949
P55209	105	K	Nucleosome assembly protein 1-like 1 OS=Homo sapiens OX=9606 GN=NAP1L1 PE=1 SV=1	NAP1L1	_K[Lac (K)]YAVLYQPLFDK_	55.4287	51.1504	64.5656
P55210	38	K	Caspase-7 OS=Homo sapiens OX=9606 GN=CASP7 PE=1 SV=1	CASP7	_SSFVPSLFSK[Lac (K)]K_	95.2265	135.302	81.6575
P55210	80	K	Caspase-7 OS=Homo sapiens OX=9606 GN=CASP7 PE=1 SV=1	CASP7	_NFDK[Lac (K)]VTGMGVR_	54.7945	86.5002	72.3699
P55263	11	K	Adenosine kinase OS=Homo sapiens OX=9606 GN=ADK PE=1 SV=2	ADK	_[Acetyl (Protein N-term)]AAAEEEPKPK[Lac (K)]K_	63.1233	59.2836	58.0384
P55263	14	K	Adenosine kinase OS=Homo sapiens OX=9606 GN=ADK PE=1 SV=2	ADK	_LK[Lac (K)]VEAPQALR_	480.685	631.067	492.226
P55265	669	K	Double-stranded RNA-specific adenosine deaminase OS=Homo sapiens OX=9606 GN=ADAR PE=1 SV=4	ADAR	_VAK[Lac (K)]QMAAEEAMK_	48.4894	138.518	111.964
P55327	125	K	Tumor protein D52 OS=Homo sapiens OX=9606 GN=TPD52 PE=1 SV=2	TPD52	_QNIAK[Lac (K)]GWQDVTATSAYK_	6.97423	8.07515	6.74895
P55327	137	K	Tumor protein D52 OS=Homo sapiens OX=9606 GN=TPD52 PE=1 SV=2	TPD52	_GWQDVTATSAYK[Lac (K)]K_	6.80195	17.2582	10.1012
P55769	33	K	NHP2-like protein 1 OS=Homo sapiens OX=9606 GN=SNU13 PE=1 SV=3	SNU13	_LLDLVQQSC[Carbamidomethyl (C)]NYK[Lac (K)]QLR_	15.4551	18.6407	4.87153
P55884	257	K	Eukaryotic translation initiation factor 3 subunit B OS=Homo sapiens OX=9606 GN=EIF3B PE=1 SV=3	EIF3B	_LDK[Lac (K)]QHTFR_	79.4923	126.613	127.323
P56211	75	K	cAMP-regulated phosphoprotein 19 OS=Homo sapiens OX=9606 GN=ARPP19 PE=1 SV=2	ARPP19	_NK[Lac (K)]QLPTAAPDK_		13.2666	21.6731
P56381	21	K	ATP synthase subunit epsilon, mitochondrial OS=Homo sapiens OX=9606 GN=ATP5F1E PE=1 SV=2	ATP5F1E	_YSQIC[Carbamidomethyl (C)]AK[Lac (K)]AVR_	29.4811	81.6743	54.6752
P56524	174	K	Histone deacetylase 4 OS=Homo sapiens OX=9606 GN=HDAC4 PE=1 SV=3	HDAC4	_MK[Lac (K)]LQEFVLNK_	32.0688	34.8435	32.6496
P56524	182	K	Histone deacetylase 4 OS=Homo sapiens OX=9606 GN=HDAC4 PE=1 SV=3	HDAC4	_LQEFVLNK[Lac (K)]K_	49.5916	67.2852	80.5322
P56545	6	K	C-terminal-binding protein 2 OS=Homo sapiens OX=9606 GN=CTBP2 PE=1 SV=1	CTBP2	_[Acetyl (Protein N-term)]ALVDK[Lac (K)]HK_	1308.43	4793.18	4383.96
P58876	6	K	Histone H2B type 1-D OS=Homo sapiens OX=9606 GN=H2BC5 PE=1 SV=2	H2BC5	_PEPTK[Lac (K)]SAPAPK_	8367.87	10749.3	9948.33
P58876	35	K	Histone H2B type 1-D OS=Homo sapiens OX=9606 GN=H2BC5 PE=1 SV=2	H2BC5	_K[Lac (K)]ESYSVYVYK_	282.236	598.802	542.021
P59998	44	K	Actin-related protein 2/3 complex subunit 4 OS=Homo sapiens OX=9606 GN=ARPC4 PE=1 SV=3	ARPC4	_SSK[Lac (K)]ELLLQPVTISR_	45.8834	45.4487	28.3854
P60174	6	K	Triosephosphate isomerase OS=Homo sapiens OX=9606 GN=TPI1 PE=1 SV=4	TPI1	_K[Lac (K)]FFVGGNWK_	183.631	177.118	205.557
P60174	59	K	Triosephosphate isomerase OS=Homo sapiens OX=9606 GN=TPI1 PE=1 SV=4	TPI1	_LDPK[Lac (K)]IAVAAQNC[Carbamidomethyl (C)]YK_	65.4632	51.8609	78.7579
P60174	142	K	Triosephosphate isomerase OS=Homo sapiens OX=9606 GN=TPI1 PE=1 SV=4	TPI1	_EAGITEK[Lac (K)]VVFEQTK_	22.3067	30.8911	32.6212
P60174	149	K	Triosephosphate isomerase OS=Homo sapiens OX=9606 GN=TPI1 PE=1 SV=4	TPI1	_VVFEQTK[Lac (K)]VIADNVK_	1.60152		1.10474
P60174	156	K	Triosephosphate isomerase OS=Homo sapiens OX=9606 GN=TPI1 PE=1 SV=4	TPI1	_VIADNVK[Lac (K)]DWSK_	59.5181	77.9634	90.6008
P60174	188	K	Triosephosphate isomerase OS=Homo sapiens OX=9606 GN=TPI1 PE=1 SV=4	TPI1	_TATPQQAQEVHEK[Lac (K)]LR_	6.10028	12.6856	48.4549
P60174	194	K	Triosephosphate isomerase OS=Homo sapiens OX=9606 GN=TPI1 PE=1 SV=4	TPI1	_GWLK[Lac (K)]SNVSDAVAQSTR_	31.3853	32.0077	40.892
P60660	81	K	Myosin light polypeptide 6 OS=Homo sapiens OX=9606 GN=MYL6 PE=1 SV=2	MYL6	_NK[Lac (K)]DQGTYEDYVEGLR_	7.3467	12.5789	20.0078
P60709	50	K	Actin, cytoplasmic 1 OS=Homo sapiens OX=9606 GN=ACTB PE=1 SV=1	ACTB	_HQGVMVGMGQK[Lac (K)]DSYVGDEAQSK_	365.205	602.546	440.104
P60709	61	K	Actin, cytoplasmic 1 OS=Homo sapiens OX=9606 GN=ACTB PE=1 SV=1	ACTB	_DSYVGDEAQSK[Lac (K)]R_	411.588	1101.53	1295.74
P60709	113	K	Actin, cytoplasmic 1 OS=Homo sapiens OX=9606 GN=ACTB PE=1 SV=1	ACTB	_VAPEEHPVLLTEAPLNPK[Lac (K)]ANR_	1280.35	1573.11	1717.52
P60709	315	K	Actin, cytoplasmic 1 OS=Homo sapiens OX=9606 GN=ACTB PE=1 SV=1	ACTB	_MQK[Lac (K)]EITALAPSTMK_	679.771	883.624	1000.87
P60709	326	K	Actin, cytoplasmic 1 OS=Homo sapiens OX=9606 GN=ACTB PE=1 SV=1	ACTB	_EITALAPSTMK[Lac (K)]IK_	459.783	671.379	862.297
P60709	328	K	Actin, cytoplasmic 1 OS=Homo sapiens OX=9606 GN=ACTB PE=1 SV=1	ACTB	_IK[Lac (K)]IIAPPER_	5458.1	6090.37	6553.12
P60842	54	K	Eukaryotic initiation factor 4A-I OS=Homo sapiens OX=9606 GN=EIF4A1 PE=1 SV=1	EIF4A1	_GIYAYGFEK[Lac (K)]PSAIQQR_	18.3861	31.355	35.0465
P60842	238	K	Eukaryotic initiation factor 4A-I OS=Homo sapiens OX=9606 GN=EIF4A1 PE=1 SV=1	EIF4A1	_K[Lac (K)]EELTLEGIR_	26.3581	39.1159	37.6727
P60866	8	K	40S ribosomal protein S20 OS=Homo sapiens OX=9606 GN=RPS20 PE=1 SV=1	RPS20	_DTGK[Lac (K)]TPVEPEVAIHR_	407.734	572.388	528.823
P60866	34	K	40S ribosomal protein S20 OS=Homo sapiens OX=9606 GN=RPS20 PE=1 SV=1	RPS20	_SLEK[Lac (K)]VC[Carbamidomethyl (C)]ADLIR_	21.5064	48.4226	19.3887
P60866	59	K	40S ribosomal protein S20 OS=Homo sapiens OX=9606 GN=RPS20 PE=1 SV=1	RPS20	_MPTK[Lac (K)]TLR_		208.705	272.972
P60900	45	K	Proteasome subunit alpha type-6 OS=Homo sapiens OX=9606 GN=PSMA6 PE=1 SV=1	PSMA6	_GK[Lac (K)]DC[Carbamidomethyl (C)]AVIVTQK_	2.69389	19.2863	17.5869
P60900	171	K	Proteasome subunit alpha type-6 OS=Homo sapiens OX=9606 GN=PSMA6 PE=1 SV=1	PSMA6	_ATAAGVK[Lac (K)]QTESTSFLEK_	4.90291	10.7284	6.0721
P60903	23	K	Protein S100-A10 OS=Homo sapiens OX=9606 GN=S100A10 PE=1 SV=2	S100A10	_FAGDK[Lac (K)]GYLTK_	330.068	540.204	609.079
P60903	28	K	Protein S100-A10 OS=Homo sapiens OX=9606 GN=S100A10 PE=1 SV=2	S100A10	_GYLTK[Lac (K)]EDLR_	145.585	250.207	258.456
P60903	57	K	Protein S100-A10 OS=Homo sapiens OX=9606 GN=S100A10 PE=1 SV=2	S100A10	_IMK[Lac (K)]DLDQC[Carbamidomethyl (C)]R_	197.402	693.285	446.276
P60953	153	K	Cell division control protein 42 homolog OS=Homo sapiens OX=9606 GN=CDC42 PE=1 SV=2	CDC42	_AVK[Lac (K)]YVEC[Carbamidomethyl (C)]SALTQK_	14.2691	43.0005	33.4503
P60953	163	K	Cell division control protein 42 homolog OS=Homo sapiens OX=9606 GN=CDC42 PE=1 SV=2	CDC42	_YVEC[Carbamidomethyl (C)]SALTQK[Lac (K)]GLK_	21.9068	34.1223	12.9904
P60981	22	K	Destrin OS=Homo sapiens OX=9606 GN=DSTN PE=1 SV=3	DSTN	_K[Lac (K)]C[Carbamidomethyl (C)]STPEEIK_	238.304	248.88	236.464
P60981	78	K	Destrin OS=Homo sapiens OX=9606 GN=DSTN PE=1 SV=3	DSTN	_HFVGMLPEK[Lac (K)]DC[Carbamidomethyl (C)]R_	14.448	17.2866	15.6679
P60983	25	K	Glia maturation factor beta OS=Homo sapiens OX=9606 GN=GMFB PE=1 SV=2	GMFB	_K[Lac (K)]ETNNAAIIMK_	94.218	204.832	196.095
P61086	18	K	Ubiquitin-conjugating enzyme E2 K OS=Homo sapiens OX=9606 GN=UBE2K PE=1 SV=3	UBE2K	_EVLK[Lac (K)]SEETSK_	9.22241	22.6003	15.6933
P61088	92	K	Ubiquitin-conjugating enzyme E2 N OS=Homo sapiens OX=9606 GN=UBE2N PE=1 SV=1	UBE2N	_IC[Carbamidomethyl (C)]LDILK[Lac (K)]DK_	158.479	186.073	82.8054
P61160	46	K	Actin-related protein 2 OS=Homo sapiens OX=9606 GN=ACTR2 PE=1 SV=1	ACTR2	_STTK[Lac (K)]VGNIEIK_	54.4443	110.918	137.41
P61221	181	K	ATP-binding cassette sub-family E member 1 OS=Homo sapiens OX=9606 GN=ABCE1 PE=1 SV=1	ABCE1	_AAK[Lac (K)]GTVGSILDR_	50.7188	58.7984	85.8781
P61247	20	K	40S ribosomal protein S3a OS=Homo sapiens OX=9606 GN=RPS3A PE=1 SV=2	RPS3A	_K[Lac (K)]VVDPFSK_	6.48146	28.243	19.6149
P61247	46	K	40S ribosomal protein S3a OS=Homo sapiens OX=9606 GN=RPS3A PE=1 SV=2	RPS3A	_NIGK[Lac (K)]TLVTR_	97.4518	160.08	209.777
P61247	56	K	40S ribosomal protein S3a OS=Homo sapiens OX=9606 GN=RPS3A PE=1 SV=2	RPS3A	_TQGTK[Lac (K)]IASDGLK_		97.2219	81.724
P61247	63	K	40S ribosomal protein S3a OS=Homo sapiens OX=9606 GN=RPS3A PE=1 SV=2	RPS3A	_IASDGLK[Lac (K)]GR_		91.2069	67.0227
P61247	167	K	40S ribosomal protein S3a OS=Homo sapiens OX=9606 GN=RPS3A PE=1 SV=2	RPS3A	_K[Lac (K)]MMEIMTR_	24.5424	15.0915	42.6831
P61254	69	K	60S ribosomal protein L26 OS=Homo sapiens OX=9606 GN=RPL26 PE=1 SV=1	RPL26	_GQQIGK[Lac (K)]VVQVYR_	12.8112	28.7601	18.941
P61254	77	K	60S ribosomal protein L26 OS=Homo sapiens OX=9606 GN=RPL26 PE=1 SV=1	RPL26	_K[Lac (K)]YVIYIER_	107.508	166.694	167.49
P61254	136	K	60S ribosomal protein L26 OS=Homo sapiens OX=9606 GN=RPL26 PE=1 SV=1	RPL26	_YK[Lac (K)]EETIEK_	62.1147	124.339	104.917
P61326	16	K	Protein mago nashi homolog OS=Homo sapiens OX=9606 GN=MAGOH PE=1 SV=1	MAGOH	_GK[Lac (K)]FGHEFLEFEFRPDGK_	417.27	377.018	360.276
P61326	41	K	Protein mago nashi homolog OS=Homo sapiens OX=9606 GN=MAGOH PE=1 SV=1	MAGOH	_YANNSNYK[Lac (K)]NDVMIR_	173.418	328.502	324.357
P61353	93	K	60S ribosomal protein L27 OS=Homo sapiens OX=9606 GN=RPL27 PE=1 SV=2	RPL27	_YSVDIPLDK[Lac (K)]TVVNK_	76.9402	116.885	127.106
P61604	8	K	10 kDa heat shock protein, mitochondrial OS=Homo sapiens OX=9606 GN=HSPE1 PE=1 SV=2	HSPE1	_K[Lac (K)]FLPLFDR_	578.542	488.1	551.068
P61604	28	K	10 kDa heat shock protein, mitochondrial OS=Homo sapiens OX=9606 GN=HSPE1 PE=1 SV=2	HSPE1	_SAAETVTK[Lac (K)]GGIMLPEK_	59.5984	96.7022	125.7
P61604	36	K	10 kDa heat shock protein, mitochondrial OS=Homo sapiens OX=9606 GN=HSPE1 PE=1 SV=2	HSPE1	_GGIMLPEK[Lac (K)]SQGK_	248.174	471.742	460.028
P61604	40	K	10 kDa heat shock protein, mitochondrial OS=Homo sapiens OX=9606 GN=HSPE1 PE=1 SV=2	HSPE1	_SQGK[Lac (K)]VLQATVVAVGSGSK_	58.1176	81.1901	118.889
P61604	54	K	10 kDa heat shock protein, mitochondrial OS=Homo sapiens OX=9606 GN=HSPE1 PE=1 SV=2	HSPE1	_VLQATVVAVGSGSK[Lac (K)]GK_	102.01	224.449	243.114
P61604	56	K	10 kDa heat shock protein, mitochondrial OS=Homo sapiens OX=9606 GN=HSPE1 PE=1 SV=2	HSPE1	_GK[Lac (K)]GGEIQPVSVK_	279.062	746.054	678.517
P61604	66	K	10 kDa heat shock protein, mitochondrial OS=Homo sapiens OX=9606 GN=HSPE1 PE=1 SV=2	HSPE1	_GGEIQPVSVK[Lac (K)]VGDK_	64.1011	115.016	139.488
P61923	29	K	Coatomer subunit zeta-1 OS=Homo sapiens OX=9606 GN=COPZ1 PE=1 SV=1	COPZ1	_LFAK[Lac (K)]YYDDTYPSVK_	53.5064	47.5578
P61956	11	K	Small ubiquitin-related modifier 2 OS=Homo sapiens OX=9606 GN=SUMO2 PE=1 SV=3	SUMO2	_EGVK[Lac (K)]TENNDHINLK_		31.0829	18.8957
P61956	45	K	Small ubiquitin-related modifier 2 OS=Homo sapiens OX=9606 GN=SUMO2 PE=1 SV=3	SUMO2	_LMK[Lac (K)]AYC[Carbamidomethyl (C)]ER_	6.39909	251.605	240.684
P61978	34	K	Heterogeneous nuclear ribonucleoprotein K OS=Homo sapiens OX=9606 GN=HNRNPK PE=1 SV=1	HNRNPK	_RPAEDMEEEQAFK[Lac (K)]R_	8.32419	15.0312	30.2505
P61978	52	K	Heterogeneous nuclear ribonucleoprotein K OS=Homo sapiens OX=9606 GN=HNRNPK PE=1 SV=1	HNRNPK	_ILLQSK[Lac (K)]NAGAVIGK_	9.2653	14.8307	16.0513
P61978	60	K	Heterogeneous nuclear ribonucleoprotein K OS=Homo sapiens OX=9606 GN=HNRNPK PE=1 SV=1	HNRNPK	_NAGAVIGK[Lac (K)]GGK_	88.8137	114.937	175.024
P61978	163	K	Heterogeneous nuclear ribonucleoprotein K OS=Homo sapiens OX=9606 GN=HNRNPK PE=1 SV=1	HNRNPK	_LLIHQSLAGGIIGVK[Lac (K)]GAK_	1111.57	1340.92	1268.74
P61978	219	K	Heterogeneous nuclear ribonucleoprotein K OS=Homo sapiens OX=9606 GN=HNRNPK PE=1 SV=1	HNRNPK	_IILDLISESPIK[Lac (K)]GR_	137.381	81.6154	103.099
P61978	405	K	Heterogeneous nuclear ribonucleoprotein K OS=Homo sapiens OX=9606 GN=HNRNPK PE=1 SV=1	HNRNPK	_DLAGSIIGK[Lac (K)]GGQR_	9729.26	17528.5	16974
P61981	69	K	14-3-3 protein gamma OS=Homo sapiens OX=9606 GN=YWHAG PE=1 SV=2	YWHAG	_VISSIEQK[Lac (K)]TSADGNEK_	6.29921	21.496	12.7774
P61981	142	K	14-3-3 protein gamma OS=Homo sapiens OX=9606 GN=YWHAG PE=1 SV=2	YWHAG	_YLAEVATGEK[Lac (K)]R_	58.2527	184.652	153.684
P61981	152	K	14-3-3 protein gamma OS=Homo sapiens OX=9606 GN=YWHAG PE=1 SV=2	YWHAG	_ATVVESSEK[Lac (K)]AYSEAHEISK_	8.01941	7.8743	17.8081
P62081	178	K	40S ribosomal protein S7 OS=Homo sapiens OX=9606 GN=RPS7 PE=1 SV=1	RPS7	_VETFSGVYK[Lac (K)]K_	39.5956	56.7562	74.7841
P62136	305	K	Serine/threonine-protein phosphatase PP1-alpha catalytic subunit OS=Homo sapiens OX=9606 GN=PPP1CA PE=1 SV=1	PPP1CA	_GK[Lac (K)]YGQFSGLNPGGR_	26.3548	57.6145	51.7621
P62140	25	K	Serine/threonine-protein phosphatase PP1-beta catalytic subunit OS=Homo sapiens OX=9606 GN=PPP1CB PE=1 SV=3	PPP1CB	_PGK[Lac (K)]IVQMTEAEVR_	30.3305	53.8683	44.0985
P62140	303	K	Serine/threonine-protein phosphatase PP1-beta catalytic subunit OS=Homo sapiens OX=9606 GN=PPP1CB PE=1 SV=3	PPP1CB	_AK[Lac (K)]YQYGGLNSGR_	77.9356	269.449	295.175
P62191	24	K	26S proteasome regulatory subunit 4 OS=Homo sapiens OX=9606 GN=PSMC1 PE=1 SV=1	PSMC1	_K[Lac (K)]YEPPVPTR_	838.414	2082.87	2016.45
P62241	128	K	40S ribosomal protein S8 OS=Homo sapiens OX=9606 GN=RPS8 PE=1 SV=2	RPS8	_GAK[Lac (K)]LTPEEEEILNK_	238.062	212.908	243.733
P62244	71	K	40S ribosomal protein S15a OS=Homo sapiens OX=9606 GN=RPS15A PE=1 SV=2	RPS15A	_LNK[Lac (K)]C[Carbamidomethyl (C)]GVISPR_	12.5282	16.303	25.4462
P62249	4	K	40S ribosomal protein S16 OS=Homo sapiens OX=9606 GN=RPS16 PE=1 SV=2	RPS16	_PSK[Lac (K)]GPLQSVQVFGR_	24.4238	42.9489	23.0044
P62258	28	K	14-3-3 protein epsilon OS=Homo sapiens OX=9606 GN=YWHAE PE=1 SV=1	YWHAE	_YDEMVESMK[Lac (K)]K_	24.6092	48.0604	43.5437
P62263	106	K	40S ribosomal protein S14 OS=Homo sapiens OX=9606 GN=RPS14 PE=1 SV=3	RPS14	_TK[Lac (K)]TPGPGAQSALR_		846.986	1190.2
P62266	37	K	40S ribosomal protein S23 OS=Homo sapiens OX=9606 GN=RPS23 PE=1 SV=3	RPS23	_AHLGTALK[Lac (K)]ANPFGGASHAK_	278.88	147.292	191.614
P62273	33	K	40S ribosomal protein S29 OS=Homo sapiens OX=9606 GN=RPS29 PE=1 SV=2	RPS29	_K[Lac (K)]YGLNMC[Carbamidomethyl (C)]R_	67.2524	126.216	114.697
P62277	9	K	40S ribosomal protein S13 OS=Homo sapiens OX=9606 GN=RPS13 PE=1 SV=2	RPS13	_MHAPGK[Lac (K)]GLSQSALPYR_	18.4102	36.4504	35.0086
P62280	12	K	40S ribosomal protein S11 OS=Homo sapiens OX=9606 GN=RPS11 PE=1 SV=3	RPS11	_AYQK[Lac (K)]QPTIFQNK_	14.6168	37.7987	47.5077
P62280	38	K	40S ribosomal protein S11 OS=Homo sapiens OX=9606 GN=RPS11 PE=1 SV=3	RPS11	_YYK[Lac (K)]NIGLGFK_	120.497	130.763	197.501
P62280	48	K	40S ribosomal protein S11 OS=Homo sapiens OX=9606 GN=RPS11 PE=1 SV=3	RPS11	_TPK[Lac (K)]EAIEGTYIDK_	9.42916	18.0522	18.8907
P62304	12	K	Small nuclear ribonucleoprotein E OS=Homo sapiens OX=9606 GN=SNRPE PE=1 SV=1	SNRPE	_VQK[Lac (K)]VM[Oxidation (M)]VQPINLIFR_	37.5475	30.4962	18.6229
P62308	3	K	Small nuclear ribonucleoprotein G OS=Homo sapiens OX=9606 GN=SNRPG PE=1 SV=1	SNRPG	_[Acetyl (Protein N-term)]SK[Lac (K)]AHPPELK_	112.685	435.272	553.514
P62312	5	K	U6 snRNA-associated Sm-like protein LSm6 OS=Homo sapiens OX=9606 GN=LSM6 PE=1 SV=1	LSM6	_K[Lac (K)]QTPSDFLK_	14.2291	50.0138	32.8601
P62424	11	K	60S ribosomal protein L7a OS=Homo sapiens OX=9606 GN=RPL7A PE=1 SV=2	RPL7A	_K[Lac (K)]VAPAPAVVK_	26.9679	128.458	300.383
P62424	20	K	60S ribosomal protein L7a OS=Homo sapiens OX=9606 GN=RPL7A PE=1 SV=2	RPL7A	_VAPAPAVVK[Lac (K)]K_		274.012	448.065
P62424	26	K	60S ribosomal protein L7a OS=Homo sapiens OX=9606 GN=RPL7A PE=1 SV=2	RPL7A	_K[Lac (K)]VVNPLFEK_	39.5237	55.3036	85.3742
P62424	48	K	60S ribosomal protein L7a OS=Homo sapiens OX=9606 GN=RPL7A PE=1 SV=2	RPL7A	_NFGIGQDIQPK[Lac (K)]R_	39.3079	34.604	71.9901
P62424	125	K	60S ribosomal protein L7a OS=Homo sapiens OX=9606 GN=RPL7A PE=1 SV=2	RPL7A	_AAGK[Lac (K)]GDVPTK_	107.885	59.7498	58.049
P62491	61	K	Ras-related protein Rab-11A OS=Homo sapiens OX=9606 GN=RAB11A PE=1 SV=3	RAB11A	_TIK[Lac (K)]AQIWDTAGQER_	22.8025	42.912	30.3933
P62491	179	K	Ras-related protein Rab-11A OS=Homo sapiens OX=9606 GN=RAB11A PE=1 SV=3	RAB11A	_IVSQK[Lac (K)]QMSDR_	4.82979	5.69606
P62701	53	K	40S ribosomal protein S4, X isoform OS=Homo sapiens OX=9606 GN=RPS4X PE=1 SV=2	RPS4X	_LK[Lac (K)]YALTGDEVK_	33.9347	28.9384	44.7437
P62701	62	K	40S ribosomal protein S4, X isoform OS=Homo sapiens OX=9606 GN=RPS4X PE=1 SV=2	RPS4X	_YALTGDEVK[Lac (K)]K_	18.9392	62.8126	73.4767
P62701	128	K	40S ribosomal protein S4, X isoform OS=Homo sapiens OX=9606 GN=RPS4X PE=1 SV=2	RPS4X	_K[Lac (K)]IFVGTK_	24.5059	62.4821	31.4964
P62701	134	K	40S ribosomal protein S4, X isoform OS=Homo sapiens OX=9606 GN=RPS4X PE=1 SV=2	RPS4X	_IFVGTK[Lac (K)]GIPHLVTHDAR_	32.4284	44.0934	87.473
P62701	233	K	40S ribosomal protein S4, X isoform OS=Homo sapiens OX=9606 GN=RPS4X PE=1 SV=2	RPS4X	_GNK[Lac (K)]PWISLPR_	54.5962	48.4679	68.117
P62750	7	K	60S ribosomal protein L23a OS=Homo sapiens OX=9606 GN=RPL23A PE=1 SV=1	RPL23A	_K[Lac (K)]EAPAPPK_	118.443	109.954	109.67
P62750	14	K	60S ribosomal protein L23a OS=Homo sapiens OX=9606 GN=RPL23A PE=1 SV=1	RPL23A	_EAPAPPK[Lac (K)]AEAK_	27.2938	15.0307
P62750	70	K	60S ribosomal protein L23a OS=Homo sapiens OX=9606 GN=RPL23A PE=1 SV=1	RPL23A	_NK[Lac (K)]LDHYAIIK_	28.8453	49.8862	52.1409
P62750	115	K	60S ribosomal protein L23a OS=Homo sapiens OX=9606 GN=RPL23A PE=1 SV=1	RPL23A	_K[Lac (K)]LYDIDVAK_	61.4279	77.6635	109.37
P62753	79	K	40S ribosomal protein S6 OS=Homo sapiens OX=9606 GN=RPS6 PE=1 SV=1	RPS6	_LLLSK[Lac (K)]GHSC[Carbamidomethyl (C)]YRPR_		5.62852	16.7366
P62753	143	K	40S ribosomal protein S6 OS=Homo sapiens OX=9606 GN=RPS6 PE=1 SV=1	RPS6	_K[Lac (K)]LFNLSK_	217.39	288.19	292.713
P62753	149	K	40S ribosomal protein S6 OS=Homo sapiens OX=9606 GN=RPS6 PE=1 SV=1	RPS6	_LFNLSK[Lac (K)]EDDVR_	21.6652	29.8601	31.9849
P62753	203	K	40S ribosomal protein S6 OS=Homo sapiens OX=9606 GN=RPS6 PE=1 SV=1	RPS6	_NK[Lac (K)]EEAAEYAK_	14.7325	32.2596	19.7558
P62805	32	K	Histone H4 OS=Homo sapiens OX=9606 GN=H4C16 PE=1 SV=2	H4C16	_DNIQGITK[Lac (K)]PAIR_	406.951	674.615	766.362
P62805	78	K	Histone H4 OS=Homo sapiens OX=9606 GN=H4C16 PE=1 SV=2	H4C16	_DAVTYTEHAK[Lac (K)]R_	293.997	416.253	681.358
P62805	80	K	Histone H4 OS=Homo sapiens OX=9606 GN=H4C16 PE=1 SV=2	H4C16	_K[Lac (K)]TVTAMDVVYALK_	110.136	185.289	225.033
P62805	92	K	Histone H4 OS=Homo sapiens OX=9606 GN=H4C16 PE=1 SV=2	H4C16	_TVTAMDVVYALK[Lac (K)]R_	132.512	149.497	169.761
P62820	119	K	Ras-related protein Rab-1A OS=Homo sapiens OX=9606 GN=RAB1A PE=1 SV=3	RAB1A	_YASENVNK[Lac (K)]LLVGNK_	9.44135	13.0027	11.8083
P62820	132	K	Ras-related protein Rab-1A OS=Homo sapiens OX=9606 GN=RAB1A PE=1 SV=3	RAB1A	_K[Lac (K)]VVDYTTAK_	14.9317	110.868	44.5156
P62826	71	K	GTP-binding nuclear protein Ran OS=Homo sapiens OX=9606 GN=RAN PE=1 SV=3	RAN	_FNVWDTAGQEK[Lac (K)]FGGLR_	93.5952	87.191	78.6749
P62826	134	K	GTP-binding nuclear protein Ran OS=Homo sapiens OX=9606 GN=RAN PE=1 SV=3	RAN	_AK[Lac (K)]SIVFHR_	2801.68	10461.6	11775
P62826	142	K	GTP-binding nuclear protein Ran OS=Homo sapiens OX=9606 GN=RAN PE=1 SV=3	RAN	_K[Lac (K)]NLQYYDISAK_	116.171	190.804	225.404
P62829	75	K	60S ribosomal protein L23 OS=Homo sapiens OX=9606 GN=RPL23 PE=1 SV=1	RPL23	_K[Lac (K)]VHPAVVIR_		3.04225	9.73863
P62829	113	K	60S ribosomal protein L23 OS=Homo sapiens OX=9606 GN=RPL23 PE=1 SV=1	RPL23	_GEMK[Lac (K)]GSAITGPVAK_	12.8102	22.0506	33.2403
P62847	21	K	40S ribosomal protein S24 OS=Homo sapiens OX=9606 GN=RPS24 PE=1 SV=1	RPS24	_K[Lac (K)]QMVIDVLHPGK_	21.4073	33.3049	43.9738
P62851	43	K	40S ribosomal protein S25 OS=Homo sapiens OX=9606 GN=RPS25 PE=1 SV=1	RPS25	_DK[Lac (K)]LNNLVLFDK_	68.3693	69.0152	87.2844
P62851	57	K	40S ribosomal protein S25 OS=Homo sapiens OX=9606 GN=RPS25 PE=1 SV=1	RPS25	_ATYDK[Lac (K)]LC[Carbamidomethyl (C)]K_	13.7315	89.8885	81.5727
P62851	66	K	40S ribosomal protein S25 OS=Homo sapiens OX=9606 GN=RPS25 PE=1 SV=1	RPS25	_EVPNYK[Lac (K)]LITPAVVSER_	481.874	456.113	365.151
P62851	94	K	40S ribosomal protein S25 OS=Homo sapiens OX=9606 GN=RPS25 PE=1 SV=1	RPS25	_AALQELLSK[Lac (K)]GLIK_	24.3652	12.7449	5.42789
P62888	9	K	60S ribosomal protein L30 OS=Homo sapiens OX=9606 GN=RPL30 PE=1 SV=2	RPL30	_K[Lac (K)]SLESINSR_	1.58626	378.134	461.836
P62888	26	K	60S ribosomal protein L30 OS=Homo sapiens OX=9606 GN=RPL30 PE=1 SV=2	RPL30	_SGK[Lac (K)]YVLGYK_	10.8377	13.2949	27.8044
P62888	32	K	60S ribosomal protein L30 OS=Homo sapiens OX=9606 GN=RPL30 PE=1 SV=2	RPL30	_YVLGYK[Lac (K)]QTLK_	61.4296	101.255	105.479
P62888	44	K	60S ribosomal protein L30 OS=Homo sapiens OX=9606 GN=RPL30 PE=1 SV=2	RPL30	_AK[Lac (K)]LVILANNC[Carbamidomethyl (C)]PALR_	21.6698	20.3717	16.8477
P62899	39	K	60S ribosomal protein L31 OS=Homo sapiens OX=9606 GN=RPL31 PE=1 SV=1	RPL31	_IHGVGFK[Lac (K)]K_		43.6126	46.8717
P62906	106	K	60S ribosomal protein L10a OS=Homo sapiens OX=9606 GN=RPL10A PE=1 SV=2	RPL10A	_K[Lac (K)]YDAFLASESLIK_	81.0348	55.101	90.6865
P62906	130	K	60S ribosomal protein L10a OS=Homo sapiens OX=9606 GN=RPL10A PE=1 SV=2	RPL10A	_ILGPGLNK[Lac (K)]AGK_	17.105	40.514	53.252
P62910	76	K	60S ribosomal protein L32 OS=Homo sapiens OX=9606 GN=RPL32 PE=1 SV=2	RPL32	_K[Lac (K)]FLVHNVK_		14.3849	22.522
P62913	52	K	60S ribosomal protein L11 OS=Homo sapiens OX=9606 GN=RPL11 PE=1 SV=2	RPL11	_VLEQLTGQTPVFSK[Lac (K)]AR_	48.64	52.4183	78.9127
P62913	67	K	60S ribosomal protein L11 OS=Homo sapiens OX=9606 GN=RPL11 PE=1 SV=2	RPL11	_NEK[Lac (K)]IAVHC[Carbamidomethyl (C)]TVR_	7.73604	22.3369	23.0638
P62913	78	K	60S ribosomal protein L11 OS=Homo sapiens OX=9606 GN=RPL11 PE=1 SV=2	RPL11	_GAK[Lac (K)]AEEILEK_	28.7417	53.9908	29.7835
P62917	46	K	60S ribosomal protein L8 OS=Homo sapiens OX=9606 GN=RPL8 PE=1 SV=2	RPL8	_GIVK[Lac (K)]DIIHDPGR_	10.6842	17.7981	26.4505
P62917	181	K	60S ribosomal protein L8 OS=Homo sapiens OX=9606 GN=RPL8 PE=1 SV=2	RPL8	_IDKPILK[Lac (K)]AGR_		119.45	192.352
P62937	28	K	Peptidyl-prolyl cis-trans isomerase A OS=Homo sapiens OX=9606 GN=PPIA PE=1 SV=2	PPIA	_VSFELFADK[Lac (K)]VPK_	76.8847	40.3738	50.0925
P62937	44	K	Peptidyl-prolyl cis-trans isomerase A OS=Homo sapiens OX=9606 GN=PPIA PE=1 SV=2	PPIA	_ALSTGEK[Lac (K)]GFGYK_	297.203	391.636	392.521
P62937	49	K	Peptidyl-prolyl cis-trans isomerase A OS=Homo sapiens OX=9606 GN=PPIA PE=1 SV=2	PPIA	_GFGYK[Lac (K)]GSC[Carbamidomethyl (C)]FHR_	206.037	608.141	423.82
P62937	125	K	Peptidyl-prolyl cis-trans isomerase A OS=Homo sapiens OX=9606 GN=PPIA PE=1 SV=2	PPIA	_TEWLDGK[Lac (K)]HVVFGK_	36.3263	77.7368	63.3112
P62937	131	K	Peptidyl-prolyl cis-trans isomerase A OS=Homo sapiens OX=9606 GN=PPIA PE=1 SV=2	PPIA	_HVVFGK[Lac (K)]VK_	7.973	309.76	258.736
P62937	133	K	Peptidyl-prolyl cis-trans isomerase A OS=Homo sapiens OX=9606 GN=PPIA PE=1 SV=2	PPIA	_VK[Lac (K)]EGMNIVEAMER_	61.1244	63.0272	42.4875
P62937	155	K	Peptidyl-prolyl cis-trans isomerase A OS=Homo sapiens OX=9606 GN=PPIA PE=1 SV=2	PPIA	_K[Lac (K)]ITIADC[Carbamidomethyl (C)]GQLE_	27.1164	32.1438	29.2798
P62987	6	K	Ubiquitin-60S ribosomal protein L40 OS=Homo sapiens OX=9606 GN=UBA52 PE=1 SV=2	UBA52	_MQIFVK[Lac (K)]TLTGK_	286.795	272.862	344.501
P62987	48	K	Ubiquitin-60S ribosomal protein L40 OS=Homo sapiens OX=9606 GN=UBA52 PE=1 SV=2	UBA52	_LIFAGK[Lac (K)]QLEDGR_	879.352	1041.16	1138.55
P62987	63	K	Ubiquitin-60S ribosomal protein L40 OS=Homo sapiens OX=9606 GN=UBA52 PE=1 SV=2	UBA52	_TLSDYNIQK[Lac (K)]ESTLHLVLR_	33.2204	24.6024	27.1666
P62987	93	K	Ubiquitin-60S ribosomal protein L40 OS=Homo sapiens OX=9606 GN=UBA52 PE=1 SV=2	UBA52	_YNC[Carbamidomethyl (C)]DK[Lac (K)]MIC[Carbamidomethyl (C)]R_	3.92637	11.0833	17.8878
P62995	197	K	Transformer-2 protein homolog beta OS=Homo sapiens OX=9606 GN=TRA2B PE=1 SV=1	TRA2B	_VDFSITK[Lac (K)]R_	200.41	401.128	336.386
P63104	3	K	14-3-3 protein zeta/delta OS=Homo sapiens OX=9606 GN=YWHAZ PE=1 SV=1	YWHAZ	_[Acetyl (Protein N-term)]MDK[Lac (K)]NELVQK_	23.3	21.8464	23.098
P63104	85	K	14-3-3 protein zeta/delta OS=Homo sapiens OX=9606 GN=YWHAZ PE=1 SV=1	YWHAZ	_EK[Lac (K)]IETELR_	45.8155	60.7856	129.49
P63104	138	K	14-3-3 protein zeta/delta OS=Homo sapiens OX=9606 GN=YWHAZ PE=1 SV=1	YWHAZ	_YLAEVAAGDDK[Lac (K)]K_	25.9712	69.45	70.7243
P63151	405	K	Serine/threonine-protein phosphatase 2A 55 kDa regulatory subunit B alpha isoform OS=Homo sapiens OX=9606 GN=PPP2R2A PE=1 SV=1	PPP2R2A	_K[Lac (K)]DEISVDSLDFNK_	12.4643	27.6978	35.7238
P63162	8	K	Small nuclear ribonucleoprotein-associated protein N OS=Homo sapiens OX=9606 GN=SNRPN PE=1 SV=1	SNRPN	_SSK[Lac (K)]MLQHIDYR_	8.61691	24.3269	11.7428
P63208	155	K	S-phase kinase-associated protein 1 OS=Homo sapiens OX=9606 GN=SKP1 PE=1 SV=2	SKP1	_K[Lac (K)]ENQWC[Carbamidomethyl (C)]EEK_	25.6907	66.6758	30.0739
P63220	74	K	40S ribosomal protein S21 OS=Homo sapiens OX=9606 GN=RPS21 PE=1 SV=1	RPS21	_LAK[Lac (K)]ADGIVSK_	84.0371	237.511	235.233
P63241	67	K	Eukaryotic translation initiation factor 5A-1 OS=Homo sapiens OX=9606 GN=EIF5A PE=1 SV=2	EIF5A	_VHLVGIDIFTGK[Lac (K)]K_	14.9475	20.297	15.2281
P63279	18	K	SUMO-conjugating enzyme UBC9 OS=Homo sapiens OX=9606 GN=UBE2I PE=1 SV=1	UBE2I	_K[Lac (K)]DHPFGFVAVPTK_	91.8121	96.7447	134.373
P67936	13	K	Tropomyosin alpha-4 chain OS=Homo sapiens OX=9606 GN=TPM4 PE=1 SV=3	TPM4	_K[Lac (K)]IQALQQQADEAEDR_	27.2636	41.7161	46.2337
P67936	113	K	Tropomyosin alpha-4 chain OS=Homo sapiens OX=9606 GN=TPM4 PE=1 SV=3	TPM4	_MEIQEMQLK[Lac (K)]EAK_	4.78957	15.1405	18.7025
P67936	169	K	Tropomyosin alpha-4 chain OS=Homo sapiens OX=9606 GN=TPM4 PE=1 SV=3	TPM4	_NVTNNLK[Lac (K)]SLEAASEK_	24.4028	24.047	18.3063
P67936	177	K	Tropomyosin alpha-4 chain OS=Homo sapiens OX=9606 GN=TPM4 PE=1 SV=3	TPM4	_SLEAASEK[Lac (K)]YSEK_		45.6434	23.2101
P68104	5	K	Elongation factor 1-alpha 1 OS=Homo sapiens OX=9606 GN=EEF1A1 PE=1 SV=1	EEF1A1	_EK[Lac (K)]THINIVVIGHVDSGK_	16.9512	34.1402	43.6115
P68104	44	K	Elongation factor 1-alpha 1 OS=Homo sapiens OX=9606 GN=EEF1A1 PE=1 SV=1	EEF1A1	_FEK[Lac (K)]EAAEMGK_	4.30952	279.448	228.636
P68104	179	K	Elongation factor 1-alpha 1 OS=Homo sapiens OX=9606 GN=EEF1A1 PE=1 SV=1	EEF1A1	_EVSTYIK[Lac (K)]K_	1.86592	111.85	167.953
P68104	255	K	Elongation factor 1-alpha 1 OS=Homo sapiens OX=9606 GN=EEF1A1 PE=1 SV=1	EEF1A1	_LPLQDVYK[Lac (K)]IGGIGTVPVGR_	56.035	26.8644	28.8503
P68104	392	K	Elongation factor 1-alpha 1 OS=Homo sapiens OX=9606 GN=EEF1A1 PE=1 SV=1	EEF1A1	_KLEDGPK[Lac (K)]FLK_	15.457	50.6659	40.6589
P68104	439	K	Elongation factor 1-alpha 1 OS=Homo sapiens OX=9606 GN=EEF1A1 PE=1 SV=1	EEF1A1	_QTVAVGVIK[Lac (K)]AVDK_	144.9	255.652	247.592
P68363	163	K	Tubulin alpha-1B chain OS=Homo sapiens OX=9606 GN=TUBA1B PE=1 SV=1	TUBA1B	_LSVDYGK[Lac (K)]K_	86.3223	316.803	359.997
P68363	326	K	Tubulin alpha-1B chain OS=Homo sapiens OX=9606 GN=TUBA1B PE=1 SV=1	TUBA1B	_GDVVPK[Lac (K)]DVNAAIATIK_	329.449	285.501	249.361
P68363	336	K	Tubulin alpha-1B chain OS=Homo sapiens OX=9606 GN=TUBA1B PE=1 SV=1	TUBA1B	_DVNAAIATIK[Lac (K)]TK_	243.785	425.22	378.536
P68363	401	K	Tubulin alpha-1B chain OS=Homo sapiens OX=9606 GN=TUBA1B PE=1 SV=1	TUBA1B	_FDLMYAK[Lac (K)]R_	255.049	399.245	504.04
P68371	58	K	Tubulin beta-4B chain OS=Homo sapiens OX=9606 GN=TUBB4B PE=1 SV=1	TUBB4B	_INVYYNEATGGK[Lac (K)]YVPR_	3.0307	1.24025	1.263
P68371	324	K	Tubulin beta-4B chain OS=Homo sapiens OX=9606 GN=TUBB4B PE=1 SV=1	TUBB4B	_MSMK[Lac (K)]EVDEQMLNVQNK_	14.8155	12.5575	19.9907
P68431	24	K	Histone H3.1 OS=Homo sapiens OX=9606 GN=H3C12 PE=1 SV=2	H3C12	_QLATK[Lac (K)]AAR_	291.79
P68431	57	K	Histone H3.1 OS=Homo sapiens OX=9606 GN=H3C12 PE=1 SV=2	H3C12	_YQK[Lac (K)]STELLIR_	675.794	856.586	1121.91
P68431	80	K	Histone H3.1 OS=Homo sapiens OX=9606 GN=H3C12 PE=1 SV=2	H3C12	_EIAQDFK[Lac (K)]TDLR_	247.312	327.703	350.066
P68431	123	K	Histone H3.1 OS=Homo sapiens OX=9606 GN=H3C12 PE=1 SV=2	H3C12	_VTIMPK[Lac (K)]DIQLAR_	1962.81	2465.29	2867.72
P78316	405	K	Nucleolar protein 14 OS=Homo sapiens OX=9606 GN=NOP14 PE=1 SV=3	NOP14	_QTPGK[Lac (K)]GLISGK_	16.5801	58.9843	48.6242
P78318	276	K	Immunoglobulin-binding protein 1 OS=Homo sapiens OX=9606 GN=IGBP1 PE=1 SV=1	IGBP1	_K[Lac (K)]YGALPDQGIAK_	39.798	85.4122	98.0158
P78344	31	K	Eukaryotic translation initiation factor 4 gamma 2 OS=Homo sapiens OX=9606 GN=EIF4G2 PE=1 SV=1	EIF4G2	_GAPQHYPK[Lac (K)]TAGNSEFLGK_	16.8436	74.8528	57.45
P78344	49	K	Eukaryotic translation initiation factor 4 gamma 2 OS=Homo sapiens OX=9606 GN=EIF4G2 PE=1 SV=1	EIF4G2	_TPGQNAQK[Lac (K)]WIPAR_	21.8431	18.7369	36.1161
P78344	288	K	Eukaryotic translation initiation factor 4 gamma 2 OS=Homo sapiens OX=9606 GN=EIF4G2 PE=1 SV=1	EIF4G2	_MC[Carbamidomethyl (C)]SLMLSK[Lac (K)]ELPAR_	22.898	22.0314	32.2463
P78344	484	K	Eukaryotic translation initiation factor 4 gamma 2 OS=Homo sapiens OX=9606 GN=EIF4G2 PE=1 SV=1	EIF4G2	_PAQSFLMNK[Lac (K)]NQVPK_	9.44199	18.5265	13.035
P78345	263	K	Ribonuclease P protein subunit p38 OS=Homo sapiens OX=9606 GN=RPP38 PE=1 SV=2	RPP38	_K[Lac (K)]LIPNPNK_	124.288	251.879	316.956
P78347	130	K	General transcription factor II-I OS=Homo sapiens OX=9606 GN=GTF2I PE=1 SV=2	GTF2I	_ALGK[Lac (K)]STVVPVPYEK_	83.9945	97.3424	112.451
P78347	192	K	General transcription factor II-I OS=Homo sapiens OX=9606 GN=GTF2I PE=1 SV=2	GTF2I	_RPFLEPK[Lac (K)]K_		671.619	732.969
P78347	219	K	General transcription factor II-I OS=Homo sapiens OX=9606 GN=GTF2I PE=1 SV=2	GTF2I	_SILSPGGSC[Carbamidomethyl (C)]GPIK[Lac (K)]VK_	176.476	230.068	273.898
P78347	353	K	General transcription factor II-I OS=Homo sapiens OX=9606 GN=GTF2I PE=1 SV=2	GTF2I	_EFNFEK[Lac (K)]WNAR_	771.774	1125.18	1189.57
P78347	561	K	General transcription factor II-I OS=Homo sapiens OX=9606 GN=GTF2I PE=1 SV=2	GTF2I	_TNTPVK[Lac (K)]EDWNVR_	39.2077	59.4513	64.1328
P78347	664	K	General transcription factor II-I OS=Homo sapiens OX=9606 GN=GTF2I PE=1 SV=2	GTF2I	_INTK[Lac (K)]ALQSPK_	7.27937	189.848	244.343
P78371	250	K	T-complex protein 1 subunit beta OS=Homo sapiens OX=9606 GN=CCT2 PE=1 SV=4	CCT2	_IK[Lac (K)]IFGSR_	89.373	130.308	100.758
P78371	284	K	T-complex protein 1 subunit beta OS=Homo sapiens OX=9606 GN=CCT2 PE=1 SV=4	CCT2	_ILK[Lac (K)]HGINC[Carbamidomethyl (C)]FINR_	6.97041	5.28148	9.4389
P78371	522	K	T-complex protein 1 subunit beta OS=Homo sapiens OX=9606 GN=CCT2 PE=1 SV=4	CCT2	_VDNIIK[Lac (K)]AAPR_	19.2174	38.8217	74.515
P78417	136	K	Glutathione S-transferase omega-1 OS=Homo sapiens OX=9606 GN=GSTO1 PE=1 SV=2	GSTO1	_SQNK[Lac (K)]EDYAGLK_		11.6743	17.7518
P78417	160	K	Glutathione S-transferase omega-1 OS=Homo sapiens OX=9606 GN=GSTO1 PE=1 SV=2	GSTO1	_LEEVLTNK[Lac (K)]K_	37.3611	68.0025	62.1628
P78527	163	K	DNA-dependent protein kinase catalytic subunit OS=Homo sapiens OX=9606 GN=PRKDC PE=1 SV=3	PRKDC	_FYGELALK[Lac (K)]K_	45.477	61.3743	58.0087
P78527	263	K	DNA-dependent protein kinase catalytic subunit OS=Homo sapiens OX=9606 GN=PRKDC PE=1 SV=3	PRKDC	_AIRPQIDLK[Lac (K)]R_	9.89318
P78527	493	K	DNA-dependent protein kinase catalytic subunit OS=Homo sapiens OX=9606 GN=PRKDC PE=1 SV=3	PRKDC	_IC[Carbamidomethyl (C)]SK[Lac (K)]PVVLPK_	8.21967	15.7626	14.1901
P78527	2694	K	DNA-dependent protein kinase catalytic subunit OS=Homo sapiens OX=9606 GN=PRKDC PE=1 SV=3	PRKDC	_APLK[Lac (K)]SVGPDFGK_	1064.43	1526.21	1381.41
P78527	2702	K	DNA-dependent protein kinase catalytic subunit OS=Homo sapiens OX=9606 GN=PRKDC PE=1 SV=3	PRKDC	_SVGPDFGK[Lac (K)]K_	81.6612	228.021	224.841
P78527	2908	K	DNA-dependent protein kinase catalytic subunit OS=Homo sapiens OX=9606 GN=PRKDC PE=1 SV=3	PRKDC	_LLPAELPAK[Lac (K)]R_	10549.7	16212.5	17486.7
P82909	87	K	Alpha-ketoglutarate dehydrogenase component 4 OS=Homo sapiens OX=9606 GN=MRPS36 PE=1 SV=2	MRPS36	_K[Lac (K)]LVSQEEMEFIQR_	23.2826	22.0256	10.0901
P82979	17	K	SAP domain-containing ribonucleoprotein OS=Homo sapiens OX=9606 GN=SARNP PE=1 SV=3	SARNP	_LAELK[Lac (K)]QEC[Carbamidomethyl (C)]LAR_	25.3754	29.1394	30.9153
P82979	31	K	SAP domain-containing ribonucleoprotein OS=Homo sapiens OX=9606 GN=SARNP PE=1 SV=3	SARNP	_GIK[Lac (K)]QDLIHR_	9.4668	38.4976	39.07
P82979	88	K	SAP domain-containing ribonucleoprotein OS=Homo sapiens OX=9606 GN=SARNP PE=1 SV=3	SARNP	_TVDVAAEK[Lac (K)]K_	28.266	60.4793	38.4584
P82979	92	K	SAP domain-containing ribonucleoprotein OS=Homo sapiens OX=9606 GN=SARNP PE=1 SV=3	SARNP	_VVK[Lac (K)]ITSEIPQTER_	327.96	488.892	410.548
P82979	119	K	SAP domain-containing ribonucleoprotein OS=Homo sapiens OX=9606 GN=SARNP PE=1 SV=3	SARNP	_FNVPVSLESK[Lac (K)]K_	233.561	331.576	383.41
P83111	243	K	Serine beta-lactamase-like protein LACTB, mitochondrial OS=Homo sapiens OX=9606 GN=LACTB PE=1 SV=2	LACTB	_MMK[Lac (K)]ENVAFEQEK_	30.1076	56.0702	33.8775
P83111	252	K	Serine beta-lactamase-like protein LACTB, mitochondrial OS=Homo sapiens OX=9606 GN=LACTB PE=1 SV=2	LACTB	_ENVAFEQEK[Lac (K)]EGK_	5.08996	28.2429	25.1149
P83111	284	K	Serine beta-lactamase-like protein LACTB, mitochondrial OS=Homo sapiens OX=9606 GN=LACTB PE=1 SV=2	LACTB	_K[Lac (K)]NDFEQGELYLR_	20.0013	19.6968	22.549
P83731	2	K	60S ribosomal protein L24 OS=Homo sapiens OX=9606 GN=RPL24 PE=1 SV=1	RPL24	_MK[Lac (K)]VELC[Carbamidomethyl (C)]SFSGYK_	11.251	36.7568	13.7357
P83731	131	K	60S ribosomal protein L24 OS=Homo sapiens OX=9606 GN=RPL24 PE=1 SV=1	RPL24	_TAMAAAK[Lac (K)]APTK_	370.563	543.495	502.438
P83731	147	K	60S ribosomal protein L24 OS=Homo sapiens OX=9606 GN=RPL24 PE=1 SV=1	RPL24	_PVK[Lac (K)]VSAPR_		841.69	800.988
P83881	97	K	60S ribosomal protein L36a OS=Homo sapiens OX=9606 GN=RPL36A PE=1 SV=2	RPL36A	_HFELGGDK[Lac (K)]K_		34.3024	20.5958
P84098	46	K	60S ribosomal protein L19 OS=Homo sapiens OX=9606 GN=RPL19 PE=1 SV=1	RPL19	_LIK[Lac (K)]DGLIIR_	159.794	181.134	146.978
P84098	186	K	60S ribosomal protein L19 OS=Homo sapiens OX=9606 GN=RPL19 PE=1 SV=1	RPL19	_KEEIIK[Lac (K)]TLSK_	11.5357	31.4961	35.5272
P84243	24	K	Histone H3.3 OS=Homo sapiens OX=9606 GN=H3-3B PE=1 SV=2	H3-3B	_QLATK[Lac (K)]AAR_	291.79
P84243	57	K	Histone H3.3 OS=Homo sapiens OX=9606 GN=H3-3B PE=1 SV=2	H3-3B	_YQK[Lac (K)]STELLIR_	675.794	856.586	1121.91
P84243	80	K	Histone H3.3 OS=Homo sapiens OX=9606 GN=H3-3B PE=1 SV=2	H3-3B	_EIAQDFK[Lac (K)]TDLR_	247.312	327.703	350.066
P84243	123	K	Histone H3.3 OS=Homo sapiens OX=9606 GN=H3-3B PE=1 SV=2	H3-3B	_VTIMPK[Lac (K)]DIQLAR_	1962.81	2465.29	2867.72
P85037	347	K	Forkhead box protein K1 OS=Homo sapiens OX=9606 GN=FOXK1 PE=1 SV=1	FOXK1	_TADK[Lac (K)]GWQNSIR_	24.2044	66.4837	73.5916
P98175	464	K	RNA-binding protein 10 OS=Homo sapiens OX=9606 GN=RBM10 PE=1 SV=3	RBM10	_GTK[Lac (K)]GPGITGTK_	94.6858	112.58	108.036
P98175	653	K	RNA-binding protein 10 OS=Homo sapiens OX=9606 GN=RBM10 PE=1 SV=3	RBM10	_TAQQIAK[Lac (K)]DMER_	101.555	325.087	215.058
P98175	699	K	RNA-binding protein 10 OS=Homo sapiens OX=9606 GN=RBM10 PE=1 SV=3	RBM10	_ESATADAGYAILEK[Lac (K)]K_	15.3147	20.7764	31.6922
P98175	837	K	RNA-binding protein 10 OS=Homo sapiens OX=9606 GN=RBM10 PE=1 SV=3	RBM10	_K[Lac (K)]YGGISTASVDFEQPTR_	24.6989	56.4743	63.917
P98175	872	K	RNA-binding protein 10 OS=Homo sapiens OX=9606 GN=RBM10 PE=1 SV=3	RBM10	_MLQAMGWK[Lac (K)]EGSGLGR_	15.9484	18.6521	17.2074
P99999	40	K	Cytochrome c OS=Homo sapiens OX=9606 GN=CYCS PE=1 SV=2	CYCS	_K[Lac (K)]TGQAPGYSYTAANK_		37.2567	49.8067
P99999	74	K	Cytochrome c OS=Homo sapiens OX=9606 GN=CYCS PE=1 SV=2	CYCS	_K[Lac (K)]YIPGTK_		176.084	175.745
P99999	87	K	Cytochrome c OS=Homo sapiens OX=9606 GN=CYCS PE=1 SV=2	CYCS	_MIFVGIK[Lac (K)]K_	93.9186	86.1235	112.262
Q00325	209	K	Phosphate carrier protein, mitochondrial OS=Homo sapiens OX=9606 GN=SLC25A3 PE=1 SV=2	SLC25A3	_MYK[Lac (K)]EEGLK_		145.433	156.911
Q00325	295	K	Phosphate carrier protein, mitochondrial OS=Homo sapiens OX=9606 GN=SLC25A3 PE=1 SV=2	SLC25A3	_EK[Lac (K)]GSSASLVLK_	32.0052	65.9616	60.3271
Q00341	599	K	Vigilin OS=Homo sapiens OX=9606 GN=HDLBP PE=1 SV=2	HDLBP	_NIIGK[Lac (K)]GGANIK_	41.6863	79.0271	108.925
Q00341	991	K	Vigilin OS=Homo sapiens OX=9606 GN=HDLBP PE=1 SV=2	HDLBP	_YVIGQK[Lac (K)]GSGIR_	46.241	69.4969	52.2386
Q00535	9	K	Cyclin-dependent kinase 5 OS=Homo sapiens OX=9606 GN=CDK5 PE=1 SV=3	CDK5	_LEK[Lac (K)]IGEGTYGTVFK_	11.7718	17.8413	13.3046
Q00610	367	K	Clathrin heavy chain 1 OS=Homo sapiens OX=9606 GN=CLTC PE=1 SV=5	CLTC	_K[Lac (K)]FNALFAQGNYSEAAK_	13.4768	21.0852	17.9246
Q00610	1118	K	Clathrin heavy chain 1 OS=Homo sapiens OX=9606 GN=CLTC PE=1 SV=5	CLTC	_AQLQK[Lac (K)]GMVK_	1.79017	37.0058	56.2918
Q00610	1609	K	Clathrin heavy chain 1 OS=Homo sapiens OX=9606 GN=CLTC PE=1 SV=5	CLTC	_EYLTK[Lac (K)]VDK_	10.06
Q00688	80	K	Peptidyl-prolyl cis-trans isomerase FKBP3 OS=Homo sapiens OX=9606 GN=FKBP3 PE=1 SV=1	FKBP3	_GTESISK[Lac (K)]VSEQVK_	48.1767	109.817	64.4631
Q00688	99	K	Peptidyl-prolyl cis-trans isomerase FKBP3 OS=Homo sapiens OX=9606 GN=FKBP3 PE=1 SV=1	FKBP3	_ETK[Lac (K)]SEETLDEGPPK_	5.85468	28.3376	15.1889
Q00765	172	K	Receptor expression-enhancing protein 5 OS=Homo sapiens OX=9606 GN=REEP5 PE=1 SV=3	REEP5	_ETADAITK[Lac (K)]EAK_		100.736	80.7642
Q00765	176	K	Receptor expression-enhancing protein 5 OS=Homo sapiens OX=9606 GN=REEP5 PE=1 SV=3	REEP5	_K[Lac (K)]ATVNLLGEEK_	18.2273	40.536	40.7679
Q00839	12	K	Heterogeneous nuclear ribonucleoprotein U OS=Homo sapiens OX=9606 GN=HNRNPU PE=1 SV=6	HNRNPU	_LK[Lac (K)]VSELK_	5.88165	19.5233	25.0232
Q00839	31	K	Heterogeneous nuclear ribonucleoprotein U OS=Homo sapiens OX=9606 GN=HNRNPU PE=1 SV=6	HNRNPU	_GLK[Lac (K)]AELMER_	756.69	1178.36	1142.12
Q00839	186	K	Heterogeneous nuclear ribonucleoprotein U OS=Homo sapiens OX=9606 GN=HNRNPU PE=1 SV=6	HNRNPU	_EAAGK[Lac (K)]SSGPTSLFAVTVAPPGAR_	395.143	331.976	284.55
Q00839	265	K	Heterogeneous nuclear ribonucleoprotein U OS=Homo sapiens OX=9606 GN=HNRNPU PE=1 SV=6	HNRNPU	_GYFEYIEENK[Lac (K)]YSR_	45.6956	52.983	67.1157
Q00839	333	K	Heterogeneous nuclear ribonucleoprotein U OS=Homo sapiens OX=9606 GN=HNRNPU PE=1 SV=6	HNRNPU	_GK[Lac (K)]VC[Carbamidomethyl (C)]FEMK_	52.7949	73.6497	54.6992
Q00839	352	K	Heterogeneous nuclear ribonucleoprotein U OS=Homo sapiens OX=9606 GN=HNRNPU PE=1 SV=6	HNRNPU	_HLYTK[Lac (K)]DIDIHEVR_	165.523	210.057	252.674
Q00839	436	K	Heterogeneous nuclear ribonucleoprotein U OS=Homo sapiens OX=9606 GN=HNRNPU PE=1 SV=6	HNRNPU	_ISK[Lac (K)]EVLAGR_	59.5434	89.3902	116.341
Q00839	592	K	Heterogeneous nuclear ribonucleoprotein U OS=Homo sapiens OX=9606 GN=HNRNPU PE=1 SV=6	HNRNPU	_K[Lac (K)]MC[Carbamidomethyl (C)]LFAGFQR_	55.3347	48.6093	53.8209
Q00839	602	K	Heterogeneous nuclear ribonucleoprotein U OS=Homo sapiens OX=9606 GN=HNRNPU PE=1 SV=6	HNRNPU	_K[Lac (K)]AVVVC[Carbamidomethyl (C)]PK_		21.3328	11.1942
Q00839	609	K	Heterogeneous nuclear ribonucleoprotein U OS=Homo sapiens OX=9606 GN=HNRNPU PE=1 SV=6	HNRNPU	_AVVVC[Carbamidomethyl (C)]PK[Lac (K)]DEDYK_	46.0007	162.451	66.8051
Q01082	463	K	Spectrin beta chain, non-erythrocytic 1 OS=Homo sapiens OX=9606 GN=SPTBN1 PE=1 SV=2	SPTBN1	_K[Lac (K)]HEAIETDIAAYEER_	11.0155	21.5028	28.8968
Q01082	1354	K	Spectrin beta chain, non-erythrocytic 1 OS=Homo sapiens OX=9606 GN=SPTBN1 PE=1 SV=2	SPTBN1	_EK[Lac (K)]LTGLHK_	14.5468	27.4021	28.7757
Q01082	1878	K	Spectrin beta chain, non-erythrocytic 1 OS=Homo sapiens OX=9606 GN=SPTBN1 PE=1 SV=2	SPTBN1	_LQAAYAGDK[Lac (K)]ADDIQK_	2.64292	5.85834	3.86528
Q01082	2177	K	Spectrin beta chain, non-erythrocytic 1 OS=Homo sapiens OX=9606 GN=SPTBN1 PE=1 SV=2	SPTBN1	_AK[Lac (K)]TALPAQSAATLPAR_	85.8639	99.0521	75.0499
Q01105	13	K	Protein SET OS=Homo sapiens OX=9606 GN=SET PE=1 SV=3	SET	_QSPLPPQK[Lac (K)]K_	37.7037	201.008	249.366
Q01105	15	K	Protein SET OS=Homo sapiens OX=9606 GN=SET PE=1 SV=3	SET	_K[Lac (K)]PRPPPALGPEETSASAGLPK_	41.5502	69.6451	87.5378
Q01130	36	K	Serine/arginine-rich splicing factor 2 OS=Homo sapiens OX=9606 GN=SRSF2 PE=1 SV=4	SRSF2	_VFEK[Lac (K)]YGR_	22.9961	69.0785	102.883
Q01167	527	K	Forkhead box protein K2 OS=Homo sapiens OX=9606 GN=FOXK2 PE=1 SV=3	FOXK2	_VK[Lac (K)]VEPIPAIGHATLGTASR_	4.69108	9.53241	16.7941
Q01469	55	K	Fatty acid-binding protein 5 OS=Homo sapiens OX=9606 GN=FABP5 PE=1 SV=3	FABP5	_NLTIK[Lac (K)]TESTLK_	4.12227	6.7856	16.94
Q01469	61	K	Fatty acid-binding protein 5 OS=Homo sapiens OX=9606 GN=FABP5 PE=1 SV=3	FABP5	_TESTLK[Lac (K)]TTQFSC[Carbamidomethyl (C)]TLGEK_	9.28813	13.435	7.71557
Q01518	287	K	Adenylyl cyclase-associated protein 1 OS=Homo sapiens OX=9606 GN=CAP1 PE=1 SV=5	CAP1	_NPALK[Lac (K)]AQSGPVR_		309	297.462
Q01518	317	K	Adenylyl cyclase-associated protein 1 OS=Homo sapiens OX=9606 GN=CAP1 PE=1 SV=5	CAP1	_K[Lac (K)]EPAVLELEGK_	691.708	607.949	649.083
Q01658	95	K	Protein Dr1 OS=Homo sapiens OX=9606 GN=DR1 PE=1 SV=1	DR1	_EVLQEC[Carbamidomethyl (C)]K[Lac (K)]TVALK_	25.2773	57.2056	37.3464
Q01813	15	K	ATP-dependent 6-phosphofructokinase, platelet type OS=Homo sapiens OX=9606 GN=PFKP PE=1 SV=2	PFKP	_K[Lac (K)]FLEHLSGAGK_	7.46677	16.3853	31.2461
Q01813	109	K	ATP-dependent 6-phosphofructokinase, platelet type OS=Homo sapiens OX=9606 GN=PFKP PE=1 SV=2	PFKP	_LK[Lac (K)]AAC[Carbamidomethyl (C)]NLLQR_	24.0576	54.1798	21.4553
Q01813	688	K	ATP-dependent 6-phosphofructokinase, platelet type OS=Homo sapiens OX=9606 GN=PFKP PE=1 SV=2	PFKP	_NFGTK[Lac (K)]ISAR_	9432.52	33376.6	25974
Q01831	50	K	DNA repair protein complementing XP-C cells OS=Homo sapiens OX=9606 GN=XPC PE=1 SV=4	XPC	_SLLSK[Lac (K)]VSQGK_	259.502	296.198	298.726
Q01831	81	K	DNA repair protein complementing XP-C cells OS=Homo sapiens OX=9606 GN=XPC PE=1 SV=4	XPC	_VTVK[Lac (K)]SENLK_	48.1099	139.848	170.992
Q01968	208	K	Inositol polyphosphate 5-phosphatase OCRL OS=Homo sapiens OX=9606 GN=OCRL PE=1 SV=3	OCRL	_K[Lac (K)]LFVPNTQSGQR_	8.45652	52.099	27.24
Q02218	970	K	2-oxoglutarate dehydrogenase complex component E1 OS=Homo sapiens OX=9606 GN=OGDH PE=1 SV=3	OGDH	_NQGYYDYVK[Lac (K)]PR_	2.7732	2.02899	3.98632
Q02241	877	K	Kinesin-like protein KIF23 OS=Homo sapiens OX=9606 GN=KIF23 PE=1 SV=3	KIF23	_LIK[Lac (K)]GDIYK_	60.9617	128.565	104.617
Q02543	136	K	60S ribosomal protein L18a OS=Homo sapiens OX=9606 GN=RPL18A PE=1 SV=2	RPL18A	_VEEIAASK[Lac (K)]C[Carbamidomethyl (C)]R_		100.044	165.752
Q02790	256	K	Peptidyl-prolyl cis-trans isomerase FKBP4 OS=Homo sapiens OX=9606 GN=FKBP4 PE=1 SV=3	FKBP4	_AK[Lac (K)]ESWEMNSEEK_			9.62032
Q02790	282	K	Peptidyl-prolyl cis-trans isomerase FKBP4 OS=Homo sapiens OX=9606 GN=FKBP4 PE=1 SV=3	FKBP4	_GTVYFK[Lac (K)]EGK_	13.0063	39.3456	47.9663
Q02790	287	K	Peptidyl-prolyl cis-trans isomerase FKBP4 OS=Homo sapiens OX=9606 GN=FKBP4 PE=1 SV=3	FKBP4	_YK[Lac (K)]QALLQYK_	40.2967	59.2315	72.8871
Q02790	354	K	Peptidyl-prolyl cis-trans isomerase FKBP4 OS=Homo sapiens OX=9606 GN=FKBP4 PE=1 SV=3	FKBP4	_ALELDSNNEK[Lac (K)]GLFR_	1.24322	3.93574	6.89411
Q02790	409	K	Peptidyl-prolyl cis-trans isomerase FKBP4 OS=Homo sapiens OX=9606 GN=FKBP4 PE=1 SV=3	FKBP4	_K[Lac (K)]LYANMFER_	41.6352	115.332	108.276
Q02878	239	K	60S ribosomal protein L6 OS=Homo sapiens OX=9606 GN=RPL6 PE=1 SV=3	RPL6	_EK[Lac (K)]YEITEQR_		63.7358	68.0781
Q02880	1214	K	DNA topoisomerase 2-beta OS=Homo sapiens OX=9606 GN=TOP2B PE=1 SV=3	TOP2B	_EDVLAGMSGK[Lac (K)]AIK_	381.06	467.827	449.981
Q02880	1227	K	DNA topoisomerase 2-beta OS=Homo sapiens OX=9606 GN=TOP2B PE=1 SV=3	TOP2B	_K[Lac (K)]LQLEETMPSPYGR_	231.778	191.087	151.807
Q02880	1490	K	DNA topoisomerase 2-beta OS=Homo sapiens OX=9606 GN=TOP2B PE=1 SV=3	TOP2B	_VPSK[Lac (K)]TVAAK_	61.0956	67.9425
Q02952	177	K	A-kinase anchor protein 12 OS=Homo sapiens OX=9606 GN=AKAP12 PE=1 SV=4	AKAP12	_VFK[Lac (K)]FVGFK_	16.2428	24.9365	18.896
Q02952	518	K	A-kinase anchor protein 12 OS=Homo sapiens OX=9606 GN=AKAP12 PE=1 SV=4	AKAP12	_K[Lac (K)]LFTSTGLK_	60.8429	124.742	101.807
Q03169	38	K	Tumor necrosis factor alpha-induced protein 2 OS=Homo sapiens OX=9606 GN=TNFAIP2 PE=1 SV=2	TNFAIP2	_SK[Lac (K)]GLANVFC[Carbamidomethyl (C)]VFTK_	8.05578	11.9209	6.37551
Q03169	49	K	Tumor necrosis factor alpha-induced protein 2 OS=Homo sapiens OX=9606 GN=TNFAIP2 PE=1 SV=2	TNFAIP2	_GLANVFC[Carbamidomethyl (C)]VFTK[Lac (K)]GK_	48.7107	32.9462	45.3105
Q03169	54	K	Tumor necrosis factor alpha-induced protein 2 OS=Homo sapiens OX=9606 GN=TNFAIP2 PE=1 SV=2	TNFAIP2	_K[Lac (K)]GQPSSAEPEDAAGSR_	4.93493
Q03701	787	K	CCAAT/enhancer-binding protein zeta OS=Homo sapiens OX=9606 GN=CEBPZ PE=1 SV=3	CEBPZ	_HFIK[Lac (K)]DIR_	55.8464	166.877	190.966
Q04637	524	K	Eukaryotic translation initiation factor 4 gamma 1 OS=Homo sapiens OX=9606 GN=EIF4G1 PE=1 SV=4	EIF4G1	_K[Lac (K)]EAVGDLLDAFK_	18.9268	19.1403	12.6875
Q04637	1026	K	Eukaryotic translation initiation factor 4 gamma 1 OS=Homo sapiens OX=9606 GN=EIF4G1 PE=1 SV=4	EIF4G1	_VQQLMAK[Lac (K)]GSDK_		152.777	85.1427
Q04637	1074	K	Eukaryotic translation initiation factor 4 gamma 1 OS=Homo sapiens OX=9606 GN=EIF4G1 PE=1 SV=4	EIF4G1	_LTKITK[Lac (K)]PGSIDSNNQLFAPGGR_	24.4511	40.3427	27.3961
Q04637	1095	K	Eukaryotic translation initiation factor 4 gamma 1 OS=Homo sapiens OX=9606 GN=EIF4G1 PE=1 SV=4	EIF4G1	_LSWGK[Lac (K)]GSSGGSGAK_	110.934	234.929	246.978
Q04637	1206	K	Eukaryotic translation initiation factor 4 gamma 1 OS=Homo sapiens OX=9606 GN=EIF4G1 PE=1 SV=4	EIF4G1	_K[Lac (K)]AASLTEDR_	72.6766	90.0692	74.6417
Q04656	246	K	Copper-transporting ATPase 1 OS=Homo sapiens OX=9606 GN=ATP7A PE=1 SV=4	ATP7A	_YLK[Lac (K)]LGAIDVER_	144.442	189.367	152.378
Q04724	316	K	Transducin-like enhancer protein 1 OS=Homo sapiens OX=9606 GN=TLE1 PE=1 SV=2	TLE1	_ASTPVLK[Lac (K)]SSTPTPR_	19.7095	31.6319	48.0942
Q04726	225	K	Transducin-like enhancer protein 3 OS=Homo sapiens OX=9606 GN=TLE3 PE=1 SV=2	TLE3	_GSADYSMEAK[Lac (K)]K_		58.7538	80.6725
Q04726	316	K	Transducin-like enhancer protein 3 OS=Homo sapiens OX=9606 GN=TLE3 PE=1 SV=2	TLE3	_SSTPGLK[Lac (K)]SNTPTPR_		342.785	351.9
Q04828	4	K	Aldo-keto reductase family 1 member C1 OS=Homo sapiens OX=9606 GN=AKR1C1 PE=1 SV=1	AKR1C1	_[Acetyl (Protein N-term)]MDSK[Lac (K)]YQC[Carbamidomethyl (C)]VK_	334.749	868.298	464.962
Q04828	75	K	Aldo-keto reductase family 1 member C1 OS=Homo sapiens OX=9606 GN=AKR1C1 PE=1 SV=1	AKR1C1	_IADGSVK[Lac (K)]R_	19.3232
Q04828	84	K	Aldo-keto reductase family 1 member C1 OS=Homo sapiens OX=9606 GN=AKR1C1 PE=1 SV=1	AKR1C1	_EDIFYTSK[Lac (K)]LWC[Carbamidomethyl (C)]NSHRPELVR_	23.7774	37.0168	11.4826
Q04828	161	K	Aldo-keto reductase family 1 member C1 OS=Homo sapiens OX=9606 GN=AKR1C1 PE=1 SV=1	AKR1C1	_DAGLAK[Lac (K)]SIGVSNFNR_	134.782	182.198	145.171
Q04828	179	K	Aldo-keto reductase family 1 member C1 OS=Homo sapiens OX=9606 GN=AKR1C1 PE=1 SV=1	AKR1C1	_QLEMILNK[Lac (K)]PGLK_	63.6575	41.6909	59.1294
Q04828	185	K	Aldo-keto reductase family 1 member C1 OS=Homo sapiens OX=9606 GN=AKR1C1 PE=1 SV=1	AKR1C1	_YK[Lac (K)]PVC[Carbamidomethyl (C)]NQVEC[Carbamidomethyl (C)]HPYFNQR_	117.904	253.83	132.034
Q04828	201	K	Aldo-keto reductase family 1 member C1 OS=Homo sapiens OX=9606 GN=AKR1C1 PE=1 SV=1	AKR1C1	_K[Lac (K)]LLDFC[Carbamidomethyl (C)]K_	53.5263	45.9215	51.8169
Q04828	207	K	Aldo-keto reductase family 1 member C1 OS=Homo sapiens OX=9606 GN=AKR1C1 PE=1 SV=1	AKR1C1	_LLDFC[Carbamidomethyl (C)]K[Lac (K)]SK_	404.015	621.09	462.023
Q04828	270	K	Aldo-keto reductase family 1 member C1 OS=Homo sapiens OX=9606 GN=AKR1C1 PE=1 SV=1	AKR1C1	_GVVVLAK[Lac (K)]SYNEQR_	1133.78	1950.65	1987.06
Q05682	775	K	Caldesmon OS=Homo sapiens OX=9606 GN=CALD1 PE=1 SV=3	CALD1	_PSDLRPGDVSSK[Lac (K)]R_	37.3283	59.4111	53.6247
Q06323	35	K	Proteasome activator complex subunit 1 OS=Homo sapiens OX=9606 GN=PSME1 PE=1 SV=1	PSME1	_TENLLGSYFPK[Lac (K)]K_	37.6626	30.3885	23.8506
Q06830	7	K	Peroxiredoxin-1 OS=Homo sapiens OX=9606 GN=PRDX1 PE=1 SV=1	PRDX1	_[Acetyl (Protein N-term)]SSGNAK[Lac (K)]IGHPAPNFK_	29.5858	59.0913	78.3986
Q06830	35	K	Peroxiredoxin-1 OS=Homo sapiens OX=9606 GN=PRDX1 PE=1 SV=1	PRDX1	_DISLSDYK[Lac (K)]GK_	20.5405	23.8487	32.7468
Q06830	190	K	Peroxiredoxin-1 OS=Homo sapiens OX=9606 GN=PRDX1 PE=1 SV=1	PRDX1	_HGEVC[Carbamidomethyl (C)]PAGWKPGSDTIKPDVQK[Lac (K)]SK_	28.897	70.41
Q07020	99	K	60S ribosomal protein L18 OS=Homo sapiens OX=9606 GN=RPL18 PE=1 SV=2	RPL18	_LK[Lac (K)]VC[Carbamidomethyl (C)]ALR_	119.824	139.936	135.288
Q07065	272	K	Cytoskeleton-associated protein 4 OS=Homo sapiens OX=9606 GN=CKAP4 PE=1 SV=2	CKAP4	_AK[Lac (K)]VASLEESEGNK_		24.551	23.5444
Q07065	332	K	Cytoskeleton-associated protein 4 OS=Homo sapiens OX=9606 GN=CKAP4 PE=1 SV=2	CKAP4	_ELVSLK[Lac (K)]QEQQAFK_	8.64199	10.8558	18.6272
Q07157	9	K	Tight junction protein ZO-1 OS=Homo sapiens OX=9606 GN=TJP1 PE=1 SV=3	TJP1	_AAAAK[Lac (K)]STAMEETAIWEQHTVTLHR_	12.7149	7.91336	13.9443
Q07157	194	K	Tight junction protein ZO-1 OS=Homo sapiens OX=9606 GN=TJP1 PE=1 SV=3	TJP1	_K[Lac (K)]NEEYGLR_	4.36927	30.033	30.4122
Q07157	1005	K	Tight junction protein ZO-1 OS=Homo sapiens OX=9606 GN=TJP1 PE=1 SV=3	TJP1	_K[Lac (K)]DPYPEEMMR_	103.372	153.234	102.115
Q07666	424	K	KH domain-containing, RNA-binding, signal transduction-associated protein 1 OS=Homo sapiens OX=9606 GN=KHDRBS1 PE=1 SV=1	KHDRBS1	_PSLK[Lac (K)]APPAR_	11.5893	1648.52	1585.33
Q07666	432	K	KH domain-containing, RNA-binding, signal transduction-associated protein 1 OS=Homo sapiens OX=9606 GN=KHDRBS1 PE=1 SV=1	KHDRBS1	_PVK[Lac (K)]GAYR_	315.876
Q08170	95	K	Serine/arginine-rich splicing factor 4 OS=Homo sapiens OX=9606 GN=SRSF4 PE=1 SV=2	SRSF4	_DK[Lac (K)]YGPPTR_	277.129	659.313	670.567
Q08211	14	K	ATP-dependent RNA helicase A OS=Homo sapiens OX=9606 GN=DHX9 PE=1 SV=4	DHX9	_NFLYAWC[Carbamidomethyl (C)]GK[Lac (K)]R_	70.7124	86.7267	91.8929
Q08211	16	K	ATP-dependent RNA helicase A OS=Homo sapiens OX=9606 GN=DHX9 PE=1 SV=4	DHX9	_K[Lac (K)]MTPSYEIR_	49.3648	72.2435	81.0662
Q08211	146	K	ATP-dependent RNA helicase A OS=Homo sapiens OX=9606 GN=DHX9 PE=1 SV=4	DHX9	_GANLK[Lac (K)]DYYSR_	643.432	1137.05	1262.6
Q08211	193	K	ATP-dependent RNA helicase A OS=Homo sapiens OX=9606 GN=DHX9 PE=1 SV=4	DHX9	_EK[Lac (K)]IQGEYK_	61.9178	112.839	87.6163
Q08211	236	K	ATP-dependent RNA helicase A OS=Homo sapiens OX=9606 GN=DHX9 PE=1 SV=4	DHX9	_K[Lac (K)]LAAQSC[Carbamidomethyl (C)]ALSLVR_	17.8978	25.6459	11.444
Q08211	1163	K	ATP-dependent RNA helicase A OS=Homo sapiens OX=9606 GN=DHX9 PE=1 SV=4	DHX9	_YGDGPRPPK[Lac (K)]MAR_		1017.16	1462.04
Q08499	369	K	cAMP-specific 3',5'-cyclic phosphodiesterase 4D OS=Homo sapiens OX=9606 GN=PDE4D PE=1 SV=2	PDE4D	_K[Lac (K)]LMHSSSLTNSSIPR_	3.21448	5.31258
Q08945	661	K	FACT complex subunit SSRP1 OS=Homo sapiens OX=9606 GN=SSRP1 PE=1 SV=1	SSRP1	_QLSESFK[Lac (K)]SK_		89.8679	94.3012
Q08J23	508	K	RNA cytosine C(5)-methyltransferase NSUN2 OS=Homo sapiens OX=9606 GN=NSUN2 PE=1 SV=2	NSUN2	_DGVC[Carbamidomethyl (C)]GPPPSK[Lac (K)]K_	6.09415	8.0302	20.4258
Q08J23	511	K	RNA cytosine C(5)-methyltransferase NSUN2 OS=Homo sapiens OX=9606 GN=NSUN2 PE=1 SV=2	NSUN2	_MK[Lac (K)]LFGFK_	366.606	345.627	444.181
Q09028	4	K	Histone-binding protein RBBP4 OS=Homo sapiens OX=9606 GN=RBBP4 PE=1 SV=3	RBBP4	_[Acetyl (Protein N-term)]ADK[Lac (K)]EAAFDDAVEER_	21.3553	18.6558	29.4748
Q09161	684	K	Nuclear cap-binding protein subunit 1 OS=Homo sapiens OX=9606 GN=NCBP1 PE=1 SV=1	NCBP1	_K[Lac (K)]DGVLEEQIER_	14.0808	22.051	20.0786
Q09666	134	K	Neuroblast differentiation-associated protein AHNAK OS=Homo sapiens OX=9606 GN=AHNAK PE=1 SV=2	AHNAK	_LK[Lac (K)]SEDGVEGDLGETQSR_	10.6569	9.95266	17.7888
Q09666	263	K	Neuroblast differentiation-associated protein AHNAK OS=Homo sapiens OX=9606 GN=AHNAK PE=1 SV=2	AHNAK	_VGGSGVNVNAK[Lac (K)]GLDLGGR_	2.84553	15.8768	2.61918
Q09666	313	K	Neuroblast differentiation-associated protein AHNAK OS=Homo sapiens OX=9606 GN=AHNAK PE=1 SV=2	AHNAK	_VPK[Lac (K)]FGVSTGR_	195.697	344.591	344.516
Q09666	438	K	Neuroblast differentiation-associated protein AHNAK OS=Homo sapiens OX=9606 GN=AHNAK PE=1 SV=2	AHNAK	_VPK[Lac (K)]FSVSGAK_	1227.79	2331.59	2237.46
Q09666	489	K	Neuroblast differentiation-associated protein AHNAK OS=Homo sapiens OX=9606 GN=AHNAK PE=1 SV=2	AHNAK	_VK[Lac (K)]TPEMIIQKPK_	17.3459	18.7256	18.0983
Q09666	537	K	Neuroblast differentiation-associated protein AHNAK OS=Homo sapiens OX=9606 GN=AHNAK PE=1 SV=2	AHNAK	_GPQVALK[Lac (K)]GSR_		469.328	531.614
Q09666	584	K	Neuroblast differentiation-associated protein AHNAK OS=Homo sapiens OX=9606 GN=AHNAK PE=1 SV=2	AHNAK	_VK[Lac (K)]GGVDVTLPR_	124.588	159.448	137.533
Q09666	599	K	Neuroblast differentiation-associated protein AHNAK OS=Homo sapiens OX=9606 GN=AHNAK PE=1 SV=2	AHNAK	_VK[Lac (K)]VPEVDVR_	97.4313	146.773	115.279
Q09666	632	K	Neuroblast differentiation-associated protein AHNAK OS=Homo sapiens OX=9606 GN=AHNAK PE=1 SV=2	AHNAK	_MK[Lac (K)]MPTFSTPGAK_	137.534	300.523	228.509
Q09666	712	K	Neuroblast differentiation-associated protein AHNAK OS=Homo sapiens OX=9606 GN=AHNAK PE=1 SV=2	AHNAK	_VK[Lac (K)]GEYDVTVPK_	62.3093	97.6606	84.4898
Q09666	756	K	Neuroblast differentiation-associated protein AHNAK OS=Homo sapiens OX=9606 GN=AHNAK PE=1 SV=2	AHNAK	_MPK[Lac (K)]FSVPGFK_	738.72	589.291	402.675
Q09666	807	K	Neuroblast differentiation-associated protein AHNAK OS=Homo sapiens OX=9606 GN=AHNAK PE=1 SV=2	AHNAK	_FK[Lac (K)]MPEMNIK_	5029.25	6245.65	5628.2
Q09666	817	K	Neuroblast differentiation-associated protein AHNAK OS=Homo sapiens OX=9606 GN=AHNAK PE=1 SV=2	AHNAK	_VPK[Lac (K)]ISMPDVDLHLK_	22.2673	12.359	14.4344
Q09666	884	K	Neuroblast differentiation-associated protein AHNAK OS=Homo sapiens OX=9606 GN=AHNAK PE=1 SV=2	AHNAK	_MPK[Lac (K)]FSMPGFK_	20842.3	24143.9	18069.6
Q09666	935	K	Neuroblast differentiation-associated protein AHNAK OS=Homo sapiens OX=9606 GN=AHNAK PE=1 SV=2	AHNAK	_FK[Lac (K)]MPEMNIK_	5029.25	6245.65	5628.2
Q09666	942	K	Neuroblast differentiation-associated protein AHNAK OS=Homo sapiens OX=9606 GN=AHNAK PE=1 SV=2	AHNAK	_MPEMNIK[Lac (K)]APK_	602.589	1077.75	862.816
Q09666	961	K	Neuroblast differentiation-associated protein AHNAK OS=Homo sapiens OX=9606 GN=AHNAK PE=1 SV=2	AHNAK	_VK[Lac (K)]GEYDMTVPK_	31.6241	44.7158	44.0746
Q09666	1005	K	Neuroblast differentiation-associated protein AHNAK OS=Homo sapiens OX=9606 GN=AHNAK PE=1 SV=2	AHNAK	_MPK[Lac (K)]FSMPSLK_	842.752	1004.35	774.165
Q09666	1049	K	Neuroblast differentiation-associated protein AHNAK OS=Homo sapiens OX=9606 GN=AHNAK PE=1 SV=2	AHNAK	_VDTNAPDLSLEGPEGK[Lac (K)]LK_	21.8903	33.462	17.5512
Q09666	1056	K	Neuroblast differentiation-associated protein AHNAK OS=Homo sapiens OX=9606 GN=AHNAK PE=1 SV=2	AHNAK	_FK[Lac (K)]MPEMHFR_	103.959	243.603	190.69
Q09666	1082	K	Neuroblast differentiation-associated protein AHNAK OS=Homo sapiens OX=9606 GN=AHNAK PE=1 SV=2	AHNAK	_MK[Lac (K)]GNVDISAPK_	23.2902	88.5077	64.5776
Q09666	1133	K	Neuroblast differentiation-associated protein AHNAK OS=Homo sapiens OX=9606 GN=AHNAK PE=1 SV=2	AHNAK	_MPK[Lac (K)]FSMPSLK_	842.752	1004.35	774.165
Q09666	1177	K	Neuroblast differentiation-associated protein AHNAK OS=Homo sapiens OX=9606 GN=AHNAK PE=1 SV=2	AHNAK	_VDIEAPDVSLEGPEGK[Lac (K)]LK_	27.6559	23.1574	13.2824
Q09666	1184	K	Neuroblast differentiation-associated protein AHNAK OS=Homo sapiens OX=9606 GN=AHNAK PE=1 SV=2	AHNAK	_FK[Lac (K)]MPEMHFK_	1889.37	2843.95	2632.6
Q09666	1191	K	Neuroblast differentiation-associated protein AHNAK OS=Homo sapiens OX=9606 GN=AHNAK PE=1 SV=2	AHNAK	_MPEMHFK[Lac (K)]TPK_	83.6535	147.766	196.222
Q09666	1194	K	Neuroblast differentiation-associated protein AHNAK OS=Homo sapiens OX=9606 GN=AHNAK PE=1 SV=2	AHNAK	_TPK[Lac (K)]ISMPDVDLHLK_	38.9399	37.1762	27.546
Q09666	1205	K	Neuroblast differentiation-associated protein AHNAK OS=Homo sapiens OX=9606 GN=AHNAK PE=1 SV=2	AHNAK	_ISMPDVDLHLK[Lac (K)]GPK_	162.577	190.397	135.909
Q09666	1210	K	Neuroblast differentiation-associated protein AHNAK OS=Homo sapiens OX=9606 GN=AHNAK PE=1 SV=2	AHNAK	_VK[Lac (K)]GDVDVSVPK_	68.5345	150.804	132.867
Q09666	1232	K	Neuroblast differentiation-associated protein AHNAK OS=Homo sapiens OX=9606 GN=AHNAK PE=1 SV=2	AHNAK	_VPDVEIK[Lac (K)]GPK_	8.05292	15.5785	8.81714
Q09666	1261	K	Neuroblast differentiation-associated protein AHNAK OS=Homo sapiens OX=9606 GN=AHNAK PE=1 SV=2	AHNAK	_MPK[Lac (K)]FSMPGFK_	20842.3	24143.9	18069.6
Q09666	1268	K	Neuroblast differentiation-associated protein AHNAK OS=Homo sapiens OX=9606 GN=AHNAK PE=1 SV=2	AHNAK	_FSMPGFK[Lac (K)]GEGR_	79.6784	78.2177	53.4691
Q09666	1305	K	Neuroblast differentiation-associated protein AHNAK OS=Homo sapiens OX=9606 GN=AHNAK PE=1 SV=2	AHNAK	_VDVEVPDVSLEGPEGK[Lac (K)]LK_	171.375	108.256	93.8878
Q09666	1312	K	Neuroblast differentiation-associated protein AHNAK OS=Homo sapiens OX=9606 GN=AHNAK PE=1 SV=2	AHNAK	_FK[Lac (K)]MPEMHFK_	1889.37	2843.95	2632.6
Q09666	1319	K	Neuroblast differentiation-associated protein AHNAK OS=Homo sapiens OX=9606 GN=AHNAK PE=1 SV=2	AHNAK	_MPEMHFK[Lac (K)]APK_	59.68	137.988	108.656
Q09666	1360	K	Neuroblast differentiation-associated protein AHNAK OS=Homo sapiens OX=9606 GN=AHNAK PE=1 SV=2	AHNAK	_VPDVDIK[Lac (K)]GPK_	52.0757	93.6478	81.7438
Q09666	1389	K	Neuroblast differentiation-associated protein AHNAK OS=Homo sapiens OX=9606 GN=AHNAK PE=1 SV=2	AHNAK	_MPK[Lac (K)]FSMPGFK_	20842.3	24143.9	18069.6
Q09666	1440	K	Neuroblast differentiation-associated protein AHNAK OS=Homo sapiens OX=9606 GN=AHNAK PE=1 SV=2	AHNAK	_FK[Lac (K)]MPEMSIK_	380.591	368.977	357.263
Q09666	1461	K	Neuroblast differentiation-associated protein AHNAK OS=Homo sapiens OX=9606 GN=AHNAK PE=1 SV=2	AHNAK	_ISIPDVGLHLK[Lac (K)]GPK_	5.32512	4.68125	5.72418
Q09666	1466	K	Neuroblast differentiation-associated protein AHNAK OS=Homo sapiens OX=9606 GN=AHNAK PE=1 SV=2	AHNAK	_MK[Lac (K)]GDYDVTVPK_	83.7592	189.755	136.665
Q09666	1517	K	Neuroblast differentiation-associated protein AHNAK OS=Homo sapiens OX=9606 GN=AHNAK PE=1 SV=2	AHNAK	_MPK[Lac (K)]FSMPGFK_	20842.3	24143.9	18069.6
Q09666	1568	K	Neuroblast differentiation-associated protein AHNAK OS=Homo sapiens OX=9606 GN=AHNAK PE=1 SV=2	AHNAK	_FK[Lac (K)]MPSMNIQTHK_	76.0462	109.878	112.356
Q09666	1594	K	Neuroblast differentiation-associated protein AHNAK OS=Homo sapiens OX=9606 GN=AHNAK PE=1 SV=2	AHNAK	_LK[Lac (K)]TDVDVSLPK_	54.6794	41.0376	48.1598
Q09666	1642	K	Neuroblast differentiation-associated protein AHNAK OS=Homo sapiens OX=9606 GN=AHNAK PE=1 SV=2	AHNAK	_FK[Lac (K)]MPEMHFK_	1889.37	2843.95	2632.6
Q09666	1649	K	Neuroblast differentiation-associated protein AHNAK OS=Homo sapiens OX=9606 GN=AHNAK PE=1 SV=2	AHNAK	_MPEMHFK[Lac (K)]APK_	59.68	137.988	108.656
Q09666	1652	K	Neuroblast differentiation-associated protein AHNAK OS=Homo sapiens OX=9606 GN=AHNAK PE=1 SV=2	AHNAK	_APK[Lac (K)]ISMPDVDLHLK_	154.066	198.165	127.319
Q09666	1663	K	Neuroblast differentiation-associated protein AHNAK OS=Homo sapiens OX=9606 GN=AHNAK PE=1 SV=2	AHNAK	_ISMPDVDLHLK[Lac (K)]GPK_	162.577	190.397	135.909
Q09666	1668	K	Neuroblast differentiation-associated protein AHNAK OS=Homo sapiens OX=9606 GN=AHNAK PE=1 SV=2	AHNAK	_VK[Lac (K)]GDMDVSVPK_	109.174	214.046	156.123
Q09666	1690	K	Neuroblast differentiation-associated protein AHNAK OS=Homo sapiens OX=9606 GN=AHNAK PE=1 SV=2	AHNAK	_VPDVDIK[Lac (K)]GPK_	52.0757	93.6478	81.7438
Q09666	1719	K	Neuroblast differentiation-associated protein AHNAK OS=Homo sapiens OX=9606 GN=AHNAK PE=1 SV=2	AHNAK	_MPK[Lac (K)]FSMPGFK_	20842.3	24143.9	18069.6
Q09666	1773	K	Neuroblast differentiation-associated protein AHNAK OS=Homo sapiens OX=9606 GN=AHNAK PE=1 SV=2	AHNAK	_MPK[Lac (K)]LNIK_	266.676	312.781	308.102
Q09666	1777	K	Neuroblast differentiation-associated protein AHNAK OS=Homo sapiens OX=9606 GN=AHNAK PE=1 SV=2	AHNAK	_LNIK[Lac (K)]APK_	41.7753	76.6565	93.5788
Q09666	1780	K	Neuroblast differentiation-associated protein AHNAK OS=Homo sapiens OX=9606 GN=AHNAK PE=1 SV=2	AHNAK	_APK[Lac (K)]VSMPDVDLNLK_	51.5307	70.0774	49.8767
Q09666	1844	K	Neuroblast differentiation-associated protein AHNAK OS=Homo sapiens OX=9606 GN=AHNAK PE=1 SV=2	AHNAK	_FK[Lac (K)]MPEMHFK_	1889.37	2843.95	2632.6
Q09666	1851	K	Neuroblast differentiation-associated protein AHNAK OS=Homo sapiens OX=9606 GN=AHNAK PE=1 SV=2	AHNAK	_MPEMHFK[Lac (K)]APK_	59.68	137.988	108.656
Q09666	1854	K	Neuroblast differentiation-associated protein AHNAK OS=Homo sapiens OX=9606 GN=AHNAK PE=1 SV=2	AHNAK	_APK[Lac (K)]ISMPDVDLHLK_	154.066	198.165	127.319
Q09666	1865	K	Neuroblast differentiation-associated protein AHNAK OS=Homo sapiens OX=9606 GN=AHNAK PE=1 SV=2	AHNAK	_ISMPDVDLHLK[Lac (K)]GPK_	162.577	190.397	135.909
Q09666	1870	K	Neuroblast differentiation-associated protein AHNAK OS=Homo sapiens OX=9606 GN=AHNAK PE=1 SV=2	AHNAK	_VK[Lac (K)]GDADVSVPK_	15.2841	51.8887	33.0329
Q09666	1911	K	Neuroblast differentiation-associated protein AHNAK OS=Homo sapiens OX=9606 GN=AHNAK PE=1 SV=2	AHNAK	_FK[Lac (K)]MPDMHFK_	638.37	910.839	778.729
Q09666	1918	K	Neuroblast differentiation-associated protein AHNAK OS=Homo sapiens OX=9606 GN=AHNAK PE=1 SV=2	AHNAK	_MPDMHFK[Lac (K)]APK_	74.1831	147.977	118.153
Q09666	1921	K	Neuroblast differentiation-associated protein AHNAK OS=Homo sapiens OX=9606 GN=AHNAK PE=1 SV=2	AHNAK	_APK[Lac (K)]ISMPDVDLHLK_	154.066	198.165	127.319
Q09666	1932	K	Neuroblast differentiation-associated protein AHNAK OS=Homo sapiens OX=9606 GN=AHNAK PE=1 SV=2	AHNAK	_ISMPDVDLHLK[Lac (K)]GPK_	162.577	190.397	135.909
Q09666	1937	K	Neuroblast differentiation-associated protein AHNAK OS=Homo sapiens OX=9606 GN=AHNAK PE=1 SV=2	AHNAK	_VK[Lac (K)]GDVDVSVPK_	68.5345	150.804	132.867
Q09666	1978	K	Neuroblast differentiation-associated protein AHNAK OS=Homo sapiens OX=9606 GN=AHNAK PE=1 SV=2	AHNAK	_FK[Lac (K)]MPEMHFK_	1889.37	2843.95	2632.6
Q09666	1985	K	Neuroblast differentiation-associated protein AHNAK OS=Homo sapiens OX=9606 GN=AHNAK PE=1 SV=2	AHNAK	_MPEMHFK[Lac (K)]TPK_	83.6535	147.766	196.222
Q09666	1988	K	Neuroblast differentiation-associated protein AHNAK OS=Homo sapiens OX=9606 GN=AHNAK PE=1 SV=2	AHNAK	_TPK[Lac (K)]ISMPDVDLHLK_	38.9399	37.1762	27.546
Q09666	1999	K	Neuroblast differentiation-associated protein AHNAK OS=Homo sapiens OX=9606 GN=AHNAK PE=1 SV=2	AHNAK	_ISMPDVDLHLK[Lac (K)]GPK_	162.577	190.397	135.909
Q09666	2004	K	Neuroblast differentiation-associated protein AHNAK OS=Homo sapiens OX=9606 GN=AHNAK PE=1 SV=2	AHNAK	_VK[Lac (K)]GDMDVSVPK_	109.174	214.046	156.123
Q09666	2026	K	Neuroblast differentiation-associated protein AHNAK OS=Homo sapiens OX=9606 GN=AHNAK PE=1 SV=2	AHNAK	_VPDVDIK[Lac (K)]GPK_	52.0757	93.6478	81.7438
Q09666	2055	K	Neuroblast differentiation-associated protein AHNAK OS=Homo sapiens OX=9606 GN=AHNAK PE=1 SV=2	AHNAK	_MPK[Lac (K)]FSMPGFK_	20842.3	24143.9	18069.6
Q09666	2099	K	Neuroblast differentiation-associated protein AHNAK OS=Homo sapiens OX=9606 GN=AHNAK PE=1 SV=2	AHNAK	_VDVEVPDVSLEGPEGK[Lac (K)]LK_	171.375	108.256	93.8878
Q09666	2106	K	Neuroblast differentiation-associated protein AHNAK OS=Homo sapiens OX=9606 GN=AHNAK PE=1 SV=2	AHNAK	_LK[Lac (K)]MPEMHFK_	180.203	256.134	216.537
Q09666	2113	K	Neuroblast differentiation-associated protein AHNAK OS=Homo sapiens OX=9606 GN=AHNAK PE=1 SV=2	AHNAK	_MPEMHFK[Lac (K)]APK_	59.68	137.988	108.656
Q09666	2116	K	Neuroblast differentiation-associated protein AHNAK OS=Homo sapiens OX=9606 GN=AHNAK PE=1 SV=2	AHNAK	_APK[Lac (K)]ISMPDVDLHLK_	154.066	198.165	127.319
Q09666	2127	K	Neuroblast differentiation-associated protein AHNAK OS=Homo sapiens OX=9606 GN=AHNAK PE=1 SV=2	AHNAK	_ISMPDVDLHLK[Lac (K)]GPK_	162.577	190.397	135.909
Q09666	2132	K	Neuroblast differentiation-associated protein AHNAK OS=Homo sapiens OX=9606 GN=AHNAK PE=1 SV=2	AHNAK	_VK[Lac (K)]GDVDVSLPK_	259.85	411.526	375.71
Q09666	2173	K	Neuroblast differentiation-associated protein AHNAK OS=Homo sapiens OX=9606 GN=AHNAK PE=1 SV=2	AHNAK	_FK[Lac (K)]MPEMHFK_	1889.37	2843.95	2632.6
Q09666	2180	K	Neuroblast differentiation-associated protein AHNAK OS=Homo sapiens OX=9606 GN=AHNAK PE=1 SV=2	AHNAK	_MPEMHFK[Lac (K)]TPK_	83.6535	147.766	196.222
Q09666	2199	K	Neuroblast differentiation-associated protein AHNAK OS=Homo sapiens OX=9606 GN=AHNAK PE=1 SV=2	AHNAK	_VK[Lac (K)]GDMDVSVPK_	109.174	214.046	156.123
Q09666	2250	K	Neuroblast differentiation-associated protein AHNAK OS=Homo sapiens OX=9606 GN=AHNAK PE=1 SV=2	AHNAK	_MPK[Lac (K)]FSMPGFK_	20842.3	24143.9	18069.6
Q09666	2294	K	Neuroblast differentiation-associated protein AHNAK OS=Homo sapiens OX=9606 GN=AHNAK PE=1 SV=2	AHNAK	_VDVEVPDVSLEGPEGK[Lac (K)]LK_	171.375	108.256	93.8878
Q09666	2301	K	Neuroblast differentiation-associated protein AHNAK OS=Homo sapiens OX=9606 GN=AHNAK PE=1 SV=2	AHNAK	_FK[Lac (K)]MPEMHFK_	1889.37	2843.95	2632.6
Q09666	2308	K	Neuroblast differentiation-associated protein AHNAK OS=Homo sapiens OX=9606 GN=AHNAK PE=1 SV=2	AHNAK	_MPEMHFK[Lac (K)]TPK_	83.6535	147.766	196.222
Q09666	2327	K	Neuroblast differentiation-associated protein AHNAK OS=Homo sapiens OX=9606 GN=AHNAK PE=1 SV=2	AHNAK	_IK[Lac (K)]GDVDVSAPK_	27.0601	100.002	50.651
Q09666	2375	K	Neuroblast differentiation-associated protein AHNAK OS=Homo sapiens OX=9606 GN=AHNAK PE=1 SV=2	AHNAK	_FK[Lac (K)]MPDMHFK_	638.37	910.839	778.729
Q09666	2382	K	Neuroblast differentiation-associated protein AHNAK OS=Homo sapiens OX=9606 GN=AHNAK PE=1 SV=2	AHNAK	_MPDMHFK[Lac (K)]APK_	74.1831	147.977	118.153
Q09666	2442	K	Neuroblast differentiation-associated protein AHNAK OS=Homo sapiens OX=9606 GN=AHNAK PE=1 SV=2	AHNAK	_FK[Lac (K)]MPDMHFK_	638.37	910.839	778.729
Q09666	2517	K	Neuroblast differentiation-associated protein AHNAK OS=Homo sapiens OX=9606 GN=AHNAK PE=1 SV=2	AHNAK	_MPK[Lac (K)]FSMPGFK_	20842.3	24143.9	18069.6
Q09666	2561	K	Neuroblast differentiation-associated protein AHNAK OS=Homo sapiens OX=9606 GN=AHNAK PE=1 SV=2	AHNAK	_VDIEGPDVNIEGPEGK[Lac (K)]LK_	20.8377	8.35677	15.6933
Q09666	2568	K	Neuroblast differentiation-associated protein AHNAK OS=Homo sapiens OX=9606 GN=AHNAK PE=1 SV=2	AHNAK	_LK[Lac (K)]MPEMNIK_	333.363	388.127	244.528
Q09666	2575	K	Neuroblast differentiation-associated protein AHNAK OS=Homo sapiens OX=9606 GN=AHNAK PE=1 SV=2	AHNAK	_MPEMNIK[Lac (K)]APK_	602.589	1077.75	862.816
Q09666	2594	K	Neuroblast differentiation-associated protein AHNAK OS=Homo sapiens OX=9606 GN=AHNAK PE=1 SV=2	AHNAK	_VK[Lac (K)]GDVDVSLPK_	259.85	411.526	375.71
Q09666	2603	K	Neuroblast differentiation-associated protein AHNAK OS=Homo sapiens OX=9606 GN=AHNAK PE=1 SV=2	AHNAK	_GDVDVSLPK[Lac (K)]VEGDLK_	65.1488	50.2037	54.3751
Q09666	2645	K	Neuroblast differentiation-associated protein AHNAK OS=Homo sapiens OX=9606 GN=AHNAK PE=1 SV=2	AHNAK	_MPK[Lac (K)]FSMPGFK_	20842.3	24143.9	18069.6
Q09666	2689	K	Neuroblast differentiation-associated protein AHNAK OS=Homo sapiens OX=9606 GN=AHNAK PE=1 SV=2	AHNAK	_VDIEGPDVNIEGPEGK[Lac (K)]LK_	20.8377	8.35677	15.6933
Q09666	2696	K	Neuroblast differentiation-associated protein AHNAK OS=Homo sapiens OX=9606 GN=AHNAK PE=1 SV=2	AHNAK	_FK[Lac (K)]MPEMNIK_	5029.25	6245.65	5628.2
Q09666	2703	K	Neuroblast differentiation-associated protein AHNAK OS=Homo sapiens OX=9606 GN=AHNAK PE=1 SV=2	AHNAK	_MPEMNIK[Lac (K)]APK_	602.589	1077.75	862.816
Q09666	2722	K	Neuroblast differentiation-associated protein AHNAK OS=Homo sapiens OX=9606 GN=AHNAK PE=1 SV=2	AHNAK	_VK[Lac (K)]GDVDVSLPK_	259.85	411.526	375.71
Q09666	2731	K	Neuroblast differentiation-associated protein AHNAK OS=Homo sapiens OX=9606 GN=AHNAK PE=1 SV=2	AHNAK	_GDVDVSLPK[Lac (K)]VEGDLK_	65.1488	50.2037	54.3751
Q09666	2773	K	Neuroblast differentiation-associated protein AHNAK OS=Homo sapiens OX=9606 GN=AHNAK PE=1 SV=2	AHNAK	_MPK[Lac (K)]ISMPGFK_	1318.42	1657.3	1321.17
Q09666	2824	K	Neuroblast differentiation-associated protein AHNAK OS=Homo sapiens OX=9606 GN=AHNAK PE=1 SV=2	AHNAK	_FK[Lac (K)]MPEMHFK_	1889.37	2843.95	2632.6
Q09666	2831	K	Neuroblast differentiation-associated protein AHNAK OS=Homo sapiens OX=9606 GN=AHNAK PE=1 SV=2	AHNAK	_MPEMHFK[Lac (K)]TPK_	83.6535	147.766	196.222
Q09666	2872	K	Neuroblast differentiation-associated protein AHNAK OS=Homo sapiens OX=9606 GN=AHNAK PE=1 SV=2	AHNAK	_GPEVDLK[Lac (K)]GPK_	90.6049	164.464	164.297
Q09666	2901	K	Neuroblast differentiation-associated protein AHNAK OS=Homo sapiens OX=9606 GN=AHNAK PE=1 SV=2	AHNAK	_MPK[Lac (K)]FSMPGFK_	20842.3	24143.9	18069.6
Q09666	2952	K	Neuroblast differentiation-associated protein AHNAK OS=Homo sapiens OX=9606 GN=AHNAK PE=1 SV=2	AHNAK	_FK[Lac (K)]MPEMNIK_	5029.25	6245.65	5628.2
Q09666	2959	K	Neuroblast differentiation-associated protein AHNAK OS=Homo sapiens OX=9606 GN=AHNAK PE=1 SV=2	AHNAK	_MPEMNIK[Lac (K)]APK_	602.589	1077.75	862.816
Q09666	2962	K	Neuroblast differentiation-associated protein AHNAK OS=Homo sapiens OX=9606 GN=AHNAK PE=1 SV=2	AHNAK	_APK[Lac (K)]IPMPDFDLHLK_	40.9053	44.5722	31.9185
Q09666	2978	K	Neuroblast differentiation-associated protein AHNAK OS=Homo sapiens OX=9606 GN=AHNAK PE=1 SV=2	AHNAK	_VK[Lac (K)]GDVDISLPK_	40.8982	44.6181	59.5162
Q09666	3029	K	Neuroblast differentiation-associated protein AHNAK OS=Homo sapiens OX=9606 GN=AHNAK PE=1 SV=2	AHNAK	_MPK[Lac (K)]FSMPGFK_	20842.3	24143.9	18069.6
Q09666	3080	K	Neuroblast differentiation-associated protein AHNAK OS=Homo sapiens OX=9606 GN=AHNAK PE=1 SV=2	AHNAK	_FK[Lac (K)]MPEMNIK_	5029.25	6245.65	5628.2
Q09666	3087	K	Neuroblast differentiation-associated protein AHNAK OS=Homo sapiens OX=9606 GN=AHNAK PE=1 SV=2	AHNAK	_MPEMNIK[Lac (K)]APK_	602.589	1077.75	862.816
Q09666	3106	K	Neuroblast differentiation-associated protein AHNAK OS=Homo sapiens OX=9606 GN=AHNAK PE=1 SV=2	AHNAK	_VK[Lac (K)]GDMDVSLPK_	76.185	101.071	99.0814
Q09666	3128	K	Neuroblast differentiation-associated protein AHNAK OS=Homo sapiens OX=9606 GN=AHNAK PE=1 SV=2	AHNAK	_VPDVDIK[Lac (K)]GPK_	52.0757	93.6478	81.7438
Q09666	3157	K	Neuroblast differentiation-associated protein AHNAK OS=Homo sapiens OX=9606 GN=AHNAK PE=1 SV=2	AHNAK	_MPK[Lac (K)]ISMPGFK_	1318.42	1657.3	1321.17
Q09666	3201	K	Neuroblast differentiation-associated protein AHNAK OS=Homo sapiens OX=9606 GN=AHNAK PE=1 SV=2	AHNAK	_VDVDVPDVNIEGPDAK[Lac (K)]LK_	18.2563	20.4328	11.7102
Q09666	3208	K	Neuroblast differentiation-associated protein AHNAK OS=Homo sapiens OX=9606 GN=AHNAK PE=1 SV=2	AHNAK	_FK[Lac (K)]MPEMNIK_	5029.25	6245.65	5628.2
Q09666	3215	K	Neuroblast differentiation-associated protein AHNAK OS=Homo sapiens OX=9606 GN=AHNAK PE=1 SV=2	AHNAK	_MPEMNIK[Lac (K)]APK_	602.589	1077.75	862.816
Q09666	3282	K	Neuroblast differentiation-associated protein AHNAK OS=Homo sapiens OX=9606 GN=AHNAK PE=1 SV=2	AHNAK	_LK[Lac (K)]MPDMHVNMPK_	23.9536	30.1838	27.503
Q09666	3308	K	Neuroblast differentiation-associated protein AHNAK OS=Homo sapiens OX=9606 GN=AHNAK PE=1 SV=2	AHNAK	_LK[Lac (K)]GDVDVSGPK_	7.56996	105.144	141.852
Q09666	3356	K	Neuroblast differentiation-associated protein AHNAK OS=Homo sapiens OX=9606 GN=AHNAK PE=1 SV=2	AHNAK	_LPK[Lac (K)]FNFSGSK_	1713.13	3217.07	2579.89
Q09666	3363	K	Neuroblast differentiation-associated protein AHNAK OS=Homo sapiens OX=9606 GN=AHNAK PE=1 SV=2	AHNAK	_FNFSGSK[Lac (K)]VQTPEVDVK_	36.8081	41.1156	22.0848
Q09666	3481	K	Neuroblast differentiation-associated protein AHNAK OS=Homo sapiens OX=9606 GN=AHNAK PE=1 SV=2	AHNAK	_MPK[Lac (K)]FSVSGLK_	359.696	447.099	500.713
Q09666	3532	K	Neuroblast differentiation-associated protein AHNAK OS=Homo sapiens OX=9606 GN=AHNAK PE=1 SV=2	AHNAK	_FK[Lac (K)]MPDMNIK_	296.009	142.912	195.684
Q09666	3539	K	Neuroblast differentiation-associated protein AHNAK OS=Homo sapiens OX=9606 GN=AHNAK PE=1 SV=2	AHNAK	_MPDMNIK[Lac (K)]APK_	173.465	11.3497	137.081
Q09666	3558	K	Neuroblast differentiation-associated protein AHNAK OS=Homo sapiens OX=9606 GN=AHNAK PE=1 SV=2	AHNAK	_VK[Lac (K)]GDVDISLPK_	40.8982	44.6181	59.5162
Q09666	3609	K	Neuroblast differentiation-associated protein AHNAK OS=Homo sapiens OX=9606 GN=AHNAK PE=1 SV=2	AHNAK	_MPK[Lac (K)]FSMPGFK_	20842.3	24143.9	18069.6
Q09666	3653	K	Neuroblast differentiation-associated protein AHNAK OS=Homo sapiens OX=9606 GN=AHNAK PE=1 SV=2	AHNAK	_VDVDVPDVNIEGPDAK[Lac (K)]LK_	18.2563	20.4328	11.7102
Q09666	3660	K	Neuroblast differentiation-associated protein AHNAK OS=Homo sapiens OX=9606 GN=AHNAK PE=1 SV=2	AHNAK	_FK[Lac (K)]MPEMNIK_	5029.25	6245.65	5628.2
Q09666	3667	K	Neuroblast differentiation-associated protein AHNAK OS=Homo sapiens OX=9606 GN=AHNAK PE=1 SV=2	AHNAK	_MPEMNIK[Lac (K)]APK_	602.589	1077.75	862.816
Q09666	3686	K	Neuroblast differentiation-associated protein AHNAK OS=Homo sapiens OX=9606 GN=AHNAK PE=1 SV=2	AHNAK	_MK[Lac (K)]GDVVVSLPK_	95.4353	101.922	98.488
Q09666	3734	K	Neuroblast differentiation-associated protein AHNAK OS=Homo sapiens OX=9606 GN=AHNAK PE=1 SV=2	AHNAK	_FK[Lac (K)]IPEMHLK_	210.942	283.429	269.881
Q09666	3741	K	Neuroblast differentiation-associated protein AHNAK OS=Homo sapiens OX=9606 GN=AHNAK PE=1 SV=2	AHNAK	_IPEMHLK[Lac (K)]APK_	47.8841	80.9232	132.621
Q09666	3760	K	Neuroblast differentiation-associated protein AHNAK OS=Homo sapiens OX=9606 GN=AHNAK PE=1 SV=2	AHNAK	_VK[Lac (K)]GDVDVSLPK_	259.85	411.526	375.71
Q09666	3811	K	Neuroblast differentiation-associated protein AHNAK OS=Homo sapiens OX=9606 GN=AHNAK PE=1 SV=2	AHNAK	_MPK[Lac (K)]FSMPGFK_	20842.3	24143.9	18069.6
Q09666	3862	K	Neuroblast differentiation-associated protein AHNAK OS=Homo sapiens OX=9606 GN=AHNAK PE=1 SV=2	AHNAK	_FK[Lac (K)]MPEMNIK_	5029.25	6245.65	5628.2
Q09666	3869	K	Neuroblast differentiation-associated protein AHNAK OS=Homo sapiens OX=9606 GN=AHNAK PE=1 SV=2	AHNAK	_MPEMNIK[Lac (K)]APK_	602.589	1077.75	862.816
Q09666	3888	K	Neuroblast differentiation-associated protein AHNAK OS=Homo sapiens OX=9606 GN=AHNAK PE=1 SV=2	AHNAK	_VK[Lac (K)]GDMDVSLPK_	76.185	101.071	99.0814
Q09666	3939	K	Neuroblast differentiation-associated protein AHNAK OS=Homo sapiens OX=9606 GN=AHNAK PE=1 SV=2	AHNAK	_MPK[Lac (K)]ISMPGFK_	1318.42	1657.3	1321.17
Q09666	3983	K	Neuroblast differentiation-associated protein AHNAK OS=Homo sapiens OX=9606 GN=AHNAK PE=1 SV=2	AHNAK	_VDVDVPDVNIEGPDAK[Lac (K)]LK_	18.2563	20.4328	11.7102
Q09666	3990	K	Neuroblast differentiation-associated protein AHNAK OS=Homo sapiens OX=9606 GN=AHNAK PE=1 SV=2	AHNAK	_FK[Lac (K)]MPEMNIK_	5029.25	6245.65	5628.2
Q09666	3997	K	Neuroblast differentiation-associated protein AHNAK OS=Homo sapiens OX=9606 GN=AHNAK PE=1 SV=2	AHNAK	_MPEMNIK[Lac (K)]APK_	602.589	1077.75	862.816
Q09666	4016	K	Neuroblast differentiation-associated protein AHNAK OS=Homo sapiens OX=9606 GN=AHNAK PE=1 SV=2	AHNAK	_VK[Lac (K)]GDVDVSLPK_	259.85	411.526	375.71
Q09666	4067	K	Neuroblast differentiation-associated protein AHNAK OS=Homo sapiens OX=9606 GN=AHNAK PE=1 SV=2	AHNAK	_MPK[Lac (K)]FSMPGFK_	20842.3	24143.9	18069.6
Q09666	4118	K	Neuroblast differentiation-associated protein AHNAK OS=Homo sapiens OX=9606 GN=AHNAK PE=1 SV=2	AHNAK	_FK[Lac (K)]MPDLHLK_	569.146	653.318	651.05
Q09666	4125	K	Neuroblast differentiation-associated protein AHNAK OS=Homo sapiens OX=9606 GN=AHNAK PE=1 SV=2	AHNAK	_MPDLHLK[Lac (K)]APK_	97.2492	144.624	130.684
Q09666	4139	K	Neuroblast differentiation-associated protein AHNAK OS=Homo sapiens OX=9606 GN=AHNAK PE=1 SV=2	AHNAK	_ISMPEVDLNLK[Lac (K)]GPK_	192.079	84.3449	116.292
Q09666	4144	K	Neuroblast differentiation-associated protein AHNAK OS=Homo sapiens OX=9606 GN=AHNAK PE=1 SV=2	AHNAK	_MK[Lac (K)]GDVDVSLPK_	11.7134	31.3817	14.4128
Q09666	4153	K	Neuroblast differentiation-associated protein AHNAK OS=Homo sapiens OX=9606 GN=AHNAK PE=1 SV=2	AHNAK	_GDVDVSLPK[Lac (K)]VEGDLK_	65.1488	50.2037	54.3751
Q09666	4195	K	Neuroblast differentiation-associated protein AHNAK OS=Homo sapiens OX=9606 GN=AHNAK PE=1 SV=2	AHNAK	_MPK[Lac (K)]FSMPGFK_	20842.3	24143.9	18069.6
Q09666	4246	K	Neuroblast differentiation-associated protein AHNAK OS=Homo sapiens OX=9606 GN=AHNAK PE=1 SV=2	AHNAK	_FK[Lac (K)]MPEMNIK_	5029.25	6245.65	5628.2
Q09666	4253	K	Neuroblast differentiation-associated protein AHNAK OS=Homo sapiens OX=9606 GN=AHNAK PE=1 SV=2	AHNAK	_MPEMNIK[Lac (K)]APK_	602.589	1077.75	862.816
Q09666	4272	K	Neuroblast differentiation-associated protein AHNAK OS=Homo sapiens OX=9606 GN=AHNAK PE=1 SV=2	AHNAK	_VK[Lac (K)]GDVDVSLPK_	259.85	411.526	375.71
Q09666	4281	K	Neuroblast differentiation-associated protein AHNAK OS=Homo sapiens OX=9606 GN=AHNAK PE=1 SV=2	AHNAK	_GDVDVSLPK[Lac (K)]VEGDLK_	65.1488	50.2037	54.3751
Q09666	4323	K	Neuroblast differentiation-associated protein AHNAK OS=Homo sapiens OX=9606 GN=AHNAK PE=1 SV=2	AHNAK	_MPK[Lac (K)]FSMPGFK_	20842.3	24143.9	18069.6
Q09666	4374	K	Neuroblast differentiation-associated protein AHNAK OS=Homo sapiens OX=9606 GN=AHNAK PE=1 SV=2	AHNAK	_FK[Lac (K)]MPEMNIK_	5029.25	6245.65	5628.2
Q09666	4381	K	Neuroblast differentiation-associated protein AHNAK OS=Homo sapiens OX=9606 GN=AHNAK PE=1 SV=2	AHNAK	_MPEMNIK[Lac (K)]APK_	602.589	1077.75	862.816
Q09666	4400	K	Neuroblast differentiation-associated protein AHNAK OS=Homo sapiens OX=9606 GN=AHNAK PE=1 SV=2	AHNAK	_VK[Lac (K)]GDVDVSLPK_	259.85	411.526	375.71
Q09666	4409	K	Neuroblast differentiation-associated protein AHNAK OS=Homo sapiens OX=9606 GN=AHNAK PE=1 SV=2	AHNAK	_GDVDVSLPK[Lac (K)]VEGDLK_	65.1488	50.2037	54.3751
Q09666	4448	K	Neuroblast differentiation-associated protein AHNAK OS=Homo sapiens OX=9606 GN=AHNAK PE=1 SV=2	AHNAK	_FK[Lac (K)]MPEMNIK_	5029.25	6245.65	5628.2
Q09666	4455	K	Neuroblast differentiation-associated protein AHNAK OS=Homo sapiens OX=9606 GN=AHNAK PE=1 SV=2	AHNAK	_MPEMNIK[Lac (K)]APK_	602.589	1077.75	862.816
Q09666	4474	K	Neuroblast differentiation-associated protein AHNAK OS=Homo sapiens OX=9606 GN=AHNAK PE=1 SV=2	AHNAK	_VK[Lac (K)]GDVDVSLPK_	259.85	411.526	375.71
Q09666	4508	K	Neuroblast differentiation-associated protein AHNAK OS=Homo sapiens OX=9606 GN=AHNAK PE=1 SV=2	AHNAK	_FK[Lac (K)]MPDVHFK_	159.361	294.483	237.956
Q09666	4582	K	Neuroblast differentiation-associated protein AHNAK OS=Homo sapiens OX=9606 GN=AHNAK PE=1 SV=2	AHNAK	_FK[Lac (K)]MPDLHLK_	569.146	653.318	651.05
Q09666	4589	K	Neuroblast differentiation-associated protein AHNAK OS=Homo sapiens OX=9606 GN=AHNAK PE=1 SV=2	AHNAK	_MPDLHLK[Lac (K)]APK_	97.2492	144.624	130.684
Q09666	4603	K	Neuroblast differentiation-associated protein AHNAK OS=Homo sapiens OX=9606 GN=AHNAK PE=1 SV=2	AHNAK	_ISMPEVDLNLK[Lac (K)]GPK_	192.079	84.3449	116.292
Q09666	4659	K	Neuroblast differentiation-associated protein AHNAK OS=Homo sapiens OX=9606 GN=AHNAK PE=1 SV=2	AHNAK	_MPK[Lac (K)]FSMPGFK_	20842.3	24143.9	18069.6
Q09666	4703	K	Neuroblast differentiation-associated protein AHNAK OS=Homo sapiens OX=9606 GN=AHNAK PE=1 SV=2	AHNAK	_VDVDVPDVNIEGPDAK[Lac (K)]LK_	18.2563	20.4328	11.7102
Q09666	4710	K	Neuroblast differentiation-associated protein AHNAK OS=Homo sapiens OX=9606 GN=AHNAK PE=1 SV=2	AHNAK	_FK[Lac (K)]MPEMSIK_	311.264	278.492	271.554
Q09666	4787	K	Neuroblast differentiation-associated protein AHNAK OS=Homo sapiens OX=9606 GN=AHNAK PE=1 SV=2	AHNAK	_MPK[Lac (K)]FSMPGFK_	20842.3	24143.9	18069.6
Q09666	4845	K	Neuroblast differentiation-associated protein AHNAK OS=Homo sapiens OX=9606 GN=AHNAK PE=1 SV=2	AHNAK	_MPEINIK[Lac (K)]APK_	67.4894	68.1639	61.9815
Q09666	4864	K	Neuroblast differentiation-associated protein AHNAK OS=Homo sapiens OX=9606 GN=AHNAK PE=1 SV=2	AHNAK	_VK[Lac (K)]GDFDVSVPK_	78.6213	65.3468	59.9484
Q09666	4886	K	Neuroblast differentiation-associated protein AHNAK OS=Homo sapiens OX=9606 GN=AHNAK PE=1 SV=2	AHNAK	_GPEVDLK[Lac (K)]GPR_	16.0499	29.1675	33.0144
Q09666	4926	K	Neuroblast differentiation-associated protein AHNAK OS=Homo sapiens OX=9606 GN=AHNAK PE=1 SV=2	AHNAK	_VTAPDVDLHLK[Lac (K)]APK_	19.2079	32.8907	22.4111
Q09666	4929	K	Neuroblast differentiation-associated protein AHNAK OS=Homo sapiens OX=9606 GN=AHNAK PE=1 SV=2	AHNAK	_APK[Lac (K)]IGFSGPK_	39.5763	82.5938	86.7599
Q09666	4979	K	Neuroblast differentiation-associated protein AHNAK OS=Homo sapiens OX=9606 GN=AHNAK PE=1 SV=2	AHNAK	_KPK[Lac (K)]FGFGAK_	74.2343	231.55	218.942
Q09666	5144	K	Neuroblast differentiation-associated protein AHNAK OS=Homo sapiens OX=9606 GN=AHNAK PE=1 SV=2	AHNAK	_VK[Lac (K)]MPDVDISVPK_	94.9888	93.8831	76.8779
Q09666	5160	K	Neuroblast differentiation-associated protein AHNAK OS=Homo sapiens OX=9606 GN=AHNAK PE=1 SV=2	AHNAK	_IEGDLK[Lac (K)]GPK_	7.24712	108.456	112.286
Q09666	5240	K	Neuroblast differentiation-associated protein AHNAK OS=Homo sapiens OX=9606 GN=AHNAK PE=1 SV=2	AHNAK	_FSMPK[Lac (K)]IGIPGVK_	125.324	99.1484	80.0423
Q09666	5443	K	Neuroblast differentiation-associated protein AHNAK OS=Homo sapiens OX=9606 GN=AHNAK PE=1 SV=2	AHNAK	_GPGVDVNLK[Lac (K)]GPR_	47.1964	101.292	78.3154
Q09666	5462	K	Neuroblast differentiation-associated protein AHNAK OS=Homo sapiens OX=9606 GN=AHNAK PE=1 SV=2	AHNAK	_VK[Lac (K)]GSLGATGEIK_	30.334	71.2977	77.8511
Q09666	5716	K	Neuroblast differentiation-associated protein AHNAK OS=Homo sapiens OX=9606 GN=AHNAK PE=1 SV=2	AHNAK	_MPK[Lac (K)]FNFSK_	581.886	1067.96	950.12
Q09666	5725	K	Neuroblast differentiation-associated protein AHNAK OS=Homo sapiens OX=9606 GN=AHNAK PE=1 SV=2	AHNAK	_GK[Lac (K)]GGVTGSPEASISGSK_		39.9006	56.069
Q09666	5821	K	Neuroblast differentiation-associated protein AHNAK OS=Homo sapiens OX=9606 GN=AHNAK PE=1 SV=2	AHNAK	_LK[Lac (K)]FGTFGGLGSK_	289.729	278.345	346.817
Q09666	5858	K	Neuroblast differentiation-associated protein AHNAK OS=Homo sapiens OX=9606 GN=AHNAK PE=1 SV=2	AHNAK	_LQGSGVSLASK[Lac (K)]K_	6.39604	27.0938	29.9834
Q10570	1326	K	Cleavage and polyadenylation specificity factor subunit 1 OS=Homo sapiens OX=9606 GN=CPSF1 PE=1 SV=2	CPSF1	_K[Lac (K)]SVVWENK_	41.9659	93.7777	84.3746
Q12789	324	K	General transcription factor 3C polypeptide 1 OS=Homo sapiens OX=9606 GN=GTF3C1 PE=1 SV=4	GTF3C1	_K[Lac (K)]GTDVMVR_	3.28971	28.7644	45.0409
Q12789	529	K	General transcription factor 3C polypeptide 1 OS=Homo sapiens OX=9606 GN=GTF3C1 PE=1 SV=4	GTF3C1	_VVNLHPLK[Lac (K)]K_	41.2108	116.418	128.586
Q12789	530	K	General transcription factor 3C polypeptide 1 OS=Homo sapiens OX=9606 GN=GTF3C1 PE=1 SV=4	GTF3C1	_K[Lac (K)]QPPSFPGAAEER_	26.7677	34.6982	23.5031
Q12789	770	K	General transcription factor 3C polypeptide 1 OS=Homo sapiens OX=9606 GN=GTF3C1 PE=1 SV=4	GTF3C1	_SDNK[Lac (K)]MGITPLR_	59.9693	60.4245	61.2092
Q12797	646	K	Aspartyl/asparaginyl beta-hydroxylase OS=Homo sapiens OX=9606 GN=ASPH PE=1 SV=3	ASPH	_GAPK[Lac (K)]TC[Carbamidomethyl (C)]TLLEK_	61.9564	81.9999	83.6289
Q12830	786	K	Nucleosome-remodeling factor subunit BPTF OS=Homo sapiens OX=9606 GN=BPTF PE=1 SV=3	BPTF	_NPDSK[Lac (K)]LSQLK_	57.2954	102.713	79.2471
Q12830	1545	K	Nucleosome-remodeling factor subunit BPTF OS=Homo sapiens OX=9606 GN=BPTF PE=1 SV=3	BPTF	_IYLK[Lac (K)]GEC[Carbamidomethyl (C)]LK_	63.745	140.927	169.716
Q12857	276	K	Nuclear factor 1 A-type OS=Homo sapiens OX=9606 GN=NFIA PE=1 SV=2	NFIA	_SLPSTSSTSSTK[Lac (K)]R_	52.0202	48.7047	35.2054
Q12873	295	K	Chromodomain-helicase-DNA-binding protein 3 OS=Homo sapiens OX=9606 GN=CHD3 PE=1 SV=3	CHD3	_IK[Lac (K)]LGLLGGK_	124.746	157.613	148.424
Q12888	1340	K	TP53-binding protein 1 OS=Homo sapiens OX=9606 GN=TP53BP1 PE=1 SV=2	TP53BP1	_GK[Lac (K)]TSGTEPADFALPSSR_	29.4928	22.8862	52.5548
Q12888	1360	K	TP53-binding protein 1 OS=Homo sapiens OX=9606 GN=TP53BP1 PE=1 SV=2	TP53BP1	_GGPGK[Lac (K)]LSPR_	72.94	147.947	140.654
Q12888	1626	K	TP53-binding protein 1 OS=Homo sapiens OX=9606 GN=TP53BP1 PE=1 SV=2	TP53BP1	_AADISLDNLVEGK[Lac (K)]R_	38.9642	40.9478	38.4626
Q12888	1669	K	TP53-binding protein 1 OS=Homo sapiens OX=9606 GN=TP53BP1 PE=1 SV=2	TP53BP1	_K[Lac (K)]LITSEEER_		348.547	320.942
Q12904	33	K	Aminoacyl tRNA synthase complex-interacting multifunctional protein 1 OS=Homo sapiens OX=9606 GN=AIMP1 PE=1 SV=2	AIMP1	_QQVSLLK[Lac (K)]EK_	9.37575	10.6036	21.3191
Q12906	342	K	Interleukin enhancer-binding factor 3 OS=Homo sapiens OX=9606 GN=ILF3 PE=1 SV=3	ILF3	_VLGMDPLPSK[Lac (K)]MPK_	106.063	113.574	108.481
Q12931	109	K	Heat shock protein 75 kDa, mitochondrial OS=Homo sapiens OX=9606 GN=TRAP1 PE=1 SV=3	TRAP1	_SLYSEK[Lac (K)]EVFIR_	14.2072	13.1108	27.7099
Q12931	126	K	Heat shock protein 75 kDa, mitochondrial OS=Homo sapiens OX=9606 GN=TRAP1 PE=1 SV=3	TRAP1	_ELISNASDALEK[Lac (K)]LR_	22.3619	19.505	21.1803
Q12972	234	K	Nuclear inhibitor of protein phosphatase 1 OS=Homo sapiens OX=9606 GN=PPP1R8 PE=1 SV=2	PPP1R8	_NMVQTAVVPVK[Lac (K)]K_	26.1922	39.9055	29.2573
Q13011	231	K	Delta(3,5)-Delta(2,4)-dienoyl-CoA isomerase, mitochondrial OS=Homo sapiens OX=9606 GN=ECH1 PE=1 SV=2	ECH1	_K[Lac (K)]MMADEALGSGLVSR_	22.1528	26.4813	30.8195
Q13011	276	K	Delta(3,5)-Delta(2,4)-dienoyl-CoA isomerase, mitochondrial OS=Homo sapiens OX=9606 GN=ECH1 PE=1 SV=2	ECH1	_SPVAVQSTK[Lac (K)]VNLLYSR_	10.2905	11.3092	16.9387
Q13017	709	K	Rho GTPase-activating protein 5 OS=Homo sapiens OX=9606 GN=ARHGAP5 PE=1 SV=2	ARHGAP5	_DSISK[Lac (K)]NLPILR_	131.889	118.309	148.934
Q13029	774	K	PR domain zinc finger protein 2 OS=Homo sapiens OX=9606 GN=PRDM2 PE=1 SV=3	PRDM2	_SK[Lac (K)]LESHSDSPAWSLSGR_	3.26938	12.3599	11.4307
Q13033	517	K	Striatin-3 OS=Homo sapiens OX=9606 GN=STRN3 PE=1 SV=3	STRN3	_K[Lac (K)]SASLDVEPIYTFR_	42.1279	36.302	25.3563
Q13148	84	K	TAR DNA-binding protein 43 OS=Homo sapiens OX=9606 GN=TARDBP PE=1 SV=1	TARDBP	_K[Lac (K)]MDETDASSAVK_	56.4204	108.889	97.0199
Q13148	95	K	TAR DNA-binding protein 43 OS=Homo sapiens OX=9606 GN=TARDBP PE=1 SV=1	TARDBP	_MDETDASSAVK[Lac (K)]VK_	16.7023	78.8393	46.9332
Q13151	159	K	Heterogeneous nuclear ribonucleoprotein A0 OS=Homo sapiens OX=9606 GN=HNRNPA0 PE=1 SV=1	HNRNPA0	_AAVVK[Lac (K)]FHPIQGHR_	61.0694	181.29	211.964
Q13151	176	K	Heterogeneous nuclear ribonucleoprotein A0 OS=Homo sapiens OX=9606 GN=HNRNPA0 PE=1 SV=1	HNRNPA0	_AVPK[Lac (K)]EDIYSGGGGGGSR_	102.709	254.766	207.839
Q13177	52	K	Serine/threonine-protein kinase PAK 2 OS=Homo sapiens OX=9606 GN=PAK2 PE=1 SV=3	PAK2	_HK[Lac (K)]IISIFSGTEK_	59.0755	110.05	83.9647
Q13177	62	K	Serine/threonine-protein kinase PAK 2 OS=Homo sapiens OX=9606 GN=PAK2 PE=1 SV=3	PAK2	_IISIFSGTEK[Lac (K)]GSK_	47.6472	38.6338	48.939
Q13185	5	K	Chromobox protein homolog 3 OS=Homo sapiens OX=9606 GN=CBX3 PE=1 SV=4	CBX3	_[Acetyl (Protein N-term)]ASNK[Lac (K)]TTLQK_	56.0816	2425.21	2455.45
Q13185	10	K	Chromobox protein homolog 3 OS=Homo sapiens OX=9606 GN=CBX3 PE=1 SV=4	CBX3	_TTLQK[Lac (K)]MGK_		5153.97	6031.58
Q13185	21	K	Chromobox protein homolog 3 OS=Homo sapiens OX=9606 GN=CBX3 PE=1 SV=4	CBX3	_K[Lac (K)]VEEAEPEEFVVEK_	814.676	1233.26	1025.37
Q13185	92	K	Chromobox protein homolog 3 OS=Homo sapiens OX=9606 GN=CBX3 PE=1 SV=4	CBX3	_K[Lac (K)]SLSDSESDDSK_	48.2923	55.4871	69.8814
Q13185	103	K	Chromobox protein homolog 3 OS=Homo sapiens OX=9606 GN=CBX3 PE=1 SV=4	CBX3	_SLSDSESDDSK[Lac (K)]SK_	14.3968	6.93925	13.1265
Q13190	122	K	Syntaxin-5 OS=Homo sapiens OX=9606 GN=STX5 PE=1 SV=2	STX5	_K[Lac (K)]SLFDDK_	36.7059	33.3416	34.6046
Q13206	561	K	Probable ATP-dependent RNA helicase DDX10 OS=Homo sapiens OX=9606 GN=DDX10 PE=1 SV=2	DDX10	_MSILQK[Lac (K)]GGK_	19.423	27.7519	23.3129
Q13247	101	K	Serine/arginine-rich splicing factor 6 OS=Homo sapiens OX=9606 GN=SRSF6 PE=1 SV=2	SRSF6	_DK[Lac (K)]YGPPVR_	290.663	1030.36	1191.91
Q13330	462	K	Metastasis-associated protein MTA1 OS=Homo sapiens OX=9606 GN=MTA1 PE=1 SV=2	MTA1	_SSGSPK[Lac (K)]FAMK_	100.76	219.689	218.558
Q13330	477	K	Metastasis-associated protein MTA1 OS=Homo sapiens OX=9606 GN=MTA1 PE=1 SV=2	MTA1	_QAFYLHTTK[Lac (K)]LTR_	6.12909	21.9708	32.3284
Q13330	582	K	Metastasis-associated protein MTA1 OS=Homo sapiens OX=9606 GN=MTA1 PE=1 SV=2	MTA1	_VAPVINNGSPTILGK[Lac (K)]R_	54.7718	57.4331	61.808
Q13330	626	K	Metastasis-associated protein MTA1 OS=Homo sapiens OX=9606 GN=MTA1 PE=1 SV=2	MTA1	_NLLLNGK[Lac (K)]SYPTK_	105.12	190.022	179.581
Q13330	631	K	Metastasis-associated protein MTA1 OS=Homo sapiens OX=9606 GN=MTA1 PE=1 SV=2	MTA1	_SYPTK[Lac (K)]VR_	249.476	289.822	298.521
Q13330	644	K	Metastasis-associated protein MTA1 OS=Homo sapiens OX=9606 GN=MTA1 PE=1 SV=2	MTA1	_GGSLPPVK[Lac (K)]R_	223.533	376.901	292.376
Q13330	670	K	Metastasis-associated protein MTA1 OS=Homo sapiens OX=9606 GN=MTA1 PE=1 SV=2	MTA1	_K[Lac (K)]LLSSSETK_	12.0085	41.4852	44.3058
Q13356	235	K	RING-type E3 ubiquitin-protein ligase PPIL2 OS=Homo sapiens OX=9606 GN=PPIL2 PE=1 SV=1	PPIL2	_VDK[Lac (K)]LNAAHYSTGK_	4.09631	6.58345	8.63224
Q13356	507	K	RING-type E3 ubiquitin-protein ligase PPIL2 OS=Homo sapiens OX=9606 GN=PPIL2 PE=1 SV=1	PPIL2	_AAEEEPSTSATVPMSK[Lac (K)]K_	2.00415	1.0947	8.54752
Q13409	41	K	Cytoplasmic dynein 1 intermediate chain 2 OS=Homo sapiens OX=9606 GN=DYNC1I2 PE=1 SV=3	DYNC1I2	_K[Lac (K)]EAVAPVQEESDLEK_	12.8684	21.6056	24.9156
Q13416	47	K	Origin recognition complex subunit 2 OS=Homo sapiens OX=9606 GN=ORC2 PE=1 SV=2	ORC2	_AQLLVNPK[Lac (K)]K_	77.7675	142.545	186.841
Q13416	108	K	Origin recognition complex subunit 2 OS=Homo sapiens OX=9606 GN=ORC2 PE=1 SV=2	ORC2	_MAK[Lac (K)]LASELAK_	57.2454	126.977	120.446
Q13416	224	K	Origin recognition complex subunit 2 OS=Homo sapiens OX=9606 GN=ORC2 PE=1 SV=2	ORC2	_VVSAPVGK[Lac (K)]ETPSK_		49.3598	58.2222
Q13426	197	K	DNA repair protein XRCC4 OS=Homo sapiens OX=9606 GN=XRCC4 PE=1 SV=2	XRCC4	_SLHNK[Lac (K)]LLNAAQER_	41.8318	71.7923	67.8289
Q13428	155	K	Treacle protein OS=Homo sapiens OX=9606 GN=TCOF1 PE=1 SV=3	TCOF1	_TVANLLSGK[Lac (K)]SPR_	347.44	462.992	436.846
Q13428	159	K	Treacle protein OS=Homo sapiens OX=9606 GN=TCOF1 PE=1 SV=3	TCOF1	_K[Lac (K)]SAEPSANTTLVSETEEEGSVPAFGAAAK_	12.3327	6.97609	8.03635
Q13428	244	K	Treacle protein OS=Homo sapiens OX=9606 GN=TCOF1 PE=1 SV=3	TCOF1	_AAPAPGK[Lac (K)]VGDVTPQVK_	108.913	142.005	208.261
Q13428	296	K	Treacle protein OS=Homo sapiens OX=9606 GN=TCOF1 PE=1 SV=3	TCOF1	_ASEK[Lac (K)]ILQVR_	236.474	416.736	512.974
Q13428	313	K	Treacle protein OS=Homo sapiens OX=9606 GN=TCOF1 PE=1 SV=3	TCOF1	_GTPGK[Lac (K)]GATPAPPGK_	100.033	179.147	171.755
Q13428	322	K	Treacle protein OS=Homo sapiens OX=9606 GN=TCOF1 PE=1 SV=3	TCOF1	_GATPAPPGK[Lac (K)]AGAVASQTK_	15.1402	776.298	961.562
Q13428	363	K	Treacle protein OS=Homo sapiens OX=9606 GN=TCOF1 PE=1 SV=3	TCOF1	_ALLQAK[Lac (K)]ASGK_	77.0212	231.507	359.608
Q13428	367	K	Treacle protein OS=Homo sapiens OX=9606 GN=TCOF1 PE=1 SV=3	TCOF1	_ASGK[Lac (K)]TSQVGAASAPAK_	12.747	29.3708	14.3514
Q13428	400	K	Treacle protein OS=Homo sapiens OX=9606 GN=TCOF1 PE=1 SV=3	TCOF1	_TGPAVAK[Lac (K)]AQAGK_	80.1275	136.501	105.383
Q13428	458	K	Treacle protein OS=Homo sapiens OX=9606 GN=TCOF1 PE=1 SV=3	TCOF1	_K[Lac (K)]TGPAAAQVQVGK_		142.687	168.798
Q13428	502	K	Treacle protein OS=Homo sapiens OX=9606 GN=TCOF1 PE=1 SV=3	TCOF1	_PLGK[Lac (K)]SPQVK_		46.0968	58.0102
Q13428	586	K	Treacle protein OS=Homo sapiens OX=9606 GN=TCOF1 PE=1 SV=3	TCOF1	_PTSSPAK[Lac (K)]GPPQK_	9.56329
Q13428	591	K	Treacle protein OS=Homo sapiens OX=9606 GN=TCOF1 PE=1 SV=3	TCOF1	_GPPQK[Lac (K)]AGPVAVQVK_	118.066	174.826	200.008
Q13428	637	K	Treacle protein OS=Homo sapiens OX=9606 GN=TCOF1 PE=1 SV=3	TCOF1	_PALK[Lac (K)]IPQTK_	388.511	975.543	1056.23
Q13428	642	K	Treacle protein OS=Homo sapiens OX=9606 GN=TCOF1 PE=1 SV=3	TCOF1	_IPQTK[Lac (K)]AC[Carbamidomethyl (C)]PK_	215.318	235.715	309.872
Q13428	655	K	Treacle protein OS=Homo sapiens OX=9606 GN=TCOF1 PE=1 SV=3	TCOF1	_TNTTASAK[Lac (K)]VAPVR_		197.14	201.917
Q13428	716	K	Treacle protein OS=Homo sapiens OX=9606 GN=TCOF1 PE=1 SV=3	TCOF1	_TGLAVTVGQAK[Lac (K)]SVGK_	12.9947	29.0454	24.5218
Q13428	720	K	Treacle protein OS=Homo sapiens OX=9606 GN=TCOF1 PE=1 SV=3	TCOF1	_SVGK[Lac (K)]GLQVK_		634.003	923.089
Q13428	725	K	Treacle protein OS=Homo sapiens OX=9606 GN=TCOF1 PE=1 SV=3	TCOF1	_GLQVK[Lac (K)]AASVPVK_	69.2654	122.885	161.983
Q13428	732	K	Treacle protein OS=Homo sapiens OX=9606 GN=TCOF1 PE=1 SV=3	TCOF1	_AASVPVK[Lac (K)]GSLGQGTAPVLPGK_	215.971	242.873	254.607
Q13428	803	K	Treacle protein OS=Homo sapiens OX=9606 GN=TCOF1 PE=1 SV=3	TCOF1	_APSAK[Lac (K)]GTISAPGK_		156.25	238.991
Q13428	811	K	Treacle protein OS=Homo sapiens OX=9606 GN=TCOF1 PE=1 SV=3	TCOF1	_GTISAPGK[Lac (K)]VVTAAAQAK_	46.2512	104.213	137.87
Q13428	1034	K	Treacle protein OS=Homo sapiens OX=9606 GN=TCOF1 PE=1 SV=3	TCOF1	_IAPK[Lac (K)]ASMAGASSSK_		909.74	1025.42
Q13428	1065	K	Treacle protein OS=Homo sapiens OX=9606 GN=TCOF1 PE=1 SV=3	TCOF1	_K[Lac (K)]NPASLPLTQAALK_	166.386	165.764	211.325
Q13428	1083	K	Treacle protein OS=Homo sapiens OX=9606 GN=TCOF1 PE=1 SV=3	TCOF1	_VLAQK[Lac (K)]ASEAQPPVAR_	23.682	102.43	67.3692
Q13428	1366	K	Treacle protein OS=Homo sapiens OX=9606 GN=TCOF1 PE=1 SV=3	TCOF1	_K[Lac (K)]LGAGEGGEASVSPEK_		19.8689	7.10252
Q13442	95	K	28 kDa heat- and acid-stable phosphoprotein OS=Homo sapiens OX=9606 GN=PDAP1 PE=1 SV=1	PDAP1	_K[Lac (K)]VTQLDLDGPK_	90.7457	263.691	202.153
Q13442	126	K	28 kDa heat- and acid-stable phosphoprotein OS=Homo sapiens OX=9606 GN=PDAP1 PE=1 SV=1	PDAP1	_YMK[Lac (K)]MHLAGK_	31.2563	68.1379	105.111
Q13442	132	K	28 kDa heat- and acid-stable phosphoprotein OS=Homo sapiens OX=9606 GN=PDAP1 PE=1 SV=1	PDAP1	_MHLAGK[Lac (K)]TEQAK_	56.7166	58.1233	61.6741
Q13442	137	K	28 kDa heat- and acid-stable phosphoprotein OS=Homo sapiens OX=9606 GN=PDAP1 PE=1 SV=1	PDAP1	_TEQAK[Lac (K)]ADLAR_	26.1879	95.9881	122.325
Q13523	551	K	Serine/threonine-protein kinase PRP4 homolog OS=Homo sapiens OX=9606 GN=PRPF4B PE=1 SV=3	PRPF4B	_QAIVQK[Lac (K)]YK_		80.7538	62.187
Q13547	412	K	Histone deacetylase 1 OS=Homo sapiens OX=9606 GN=HDAC1 PE=1 SV=1	HDAC1	_ISIC[Carbamidomethyl (C)]SSDK[Lac (K)]R_		1555.12	1531.66
Q13555	318	K	Calcium/calmodulin-dependent protein kinase type II subunit gamma OS=Homo sapiens OX=9606 GN=CAMK2G PE=1 SV=4	CAMK2G	_NFSAAK[Lac (K)]SLLNK_	26.9911	41.3963	36.5815
Q13561	65	K	Dynactin subunit 2 OS=Homo sapiens OX=9606 GN=DCTN2 PE=1 SV=4	DCTN2	_VGTK[Lac (K)]GLDFSDR_	48.5074	81.2364	49.4044
Q13561	125	K	Dynactin subunit 2 OS=Homo sapiens OX=9606 GN=DCTN2 PE=1 SV=4	DCTN2	_TTVK[Lac (K)]ESATEEK_	14.4955	16.6246	7.24434
Q13573	81	K	SNW domain-containing protein 1 OS=Homo sapiens OX=9606 GN=SNW1 PE=1 SV=1	SNW1	_K[Lac (K)]MSNALAIQVDSEGK_	27.4529	22.5751	29.2111
Q13573	170	K	SNW domain-containing protein 1 OS=Homo sapiens OX=9606 GN=SNW1 PE=1 SV=1	SNW1	_AADK[Lac (K)]LAPAQYIR_	299.912	450.602	573.929
Q13573	476	K	SNW domain-containing protein 1 OS=Homo sapiens OX=9606 GN=SNW1 PE=1 SV=1	SNW1	_FVPDK[Lac (K)]EFSGSDR_	11.3784	12.3808	19.4292
Q13586	580	K	Stromal interaction molecule 1 OS=Homo sapiens OX=9606 GN=STIM1 PE=1 SV=3	STIM1	_LPDSPALAK[Lac (K)]K_	45.9379	89.1402	68.193
Q13595	198	K	Transformer-2 protein homolog alpha OS=Homo sapiens OX=9606 GN=TRA2A PE=1 SV=1	TRA2A	_VDYSITK[Lac (K)]R_	55.4815	177.824	157.951
Q13596	290	K	Sorting nexin-1 OS=Homo sapiens OX=9606 GN=SNX1 PE=1 SV=3	SNX1	_MFNK[Lac (K)]ATDAVSK_	11.5851	21.2851	53.1443
Q13596	297	K	Sorting nexin-1 OS=Homo sapiens OX=9606 GN=SNX1 PE=1 SV=3	SNX1	_ATDAVSK[Lac (K)]MTIK_	25.0922	33.4125	29.6541
Q13616	74	K	Cullin-1 OS=Homo sapiens OX=9606 GN=CUL1 PE=1 SV=2	CUL1	_K[Lac (K)]GQTPGGAQFVGLELYK_	11.8314	15.1865	21.6579
Q13618	6	K	Cullin-3 OS=Homo sapiens OX=9606 GN=CUL3 PE=1 SV=2	CUL3	_[Acetyl (Protein N-term)]SNLSK[Lac (K)]GTGSR_		223.675	261.761
Q13619	8	K	Cullin-4A OS=Homo sapiens OX=9606 GN=CUL4A PE=1 SV=3	CUL4A	_K[Lac (K)]GSFSALVGR_	33.4337	31.759	41.8842
Q13765	142	K	Nascent polypeptide-associated complex subunit alpha OS=Homo sapiens OX=9606 GN=NACA PE=1 SV=1	NACA	_IEDLSQQAQLAAAEK[Lac (K)]FK_	53.0938	45.0719	59.6396
Q13769	78	K	THO complex subunit 5 homolog OS=Homo sapiens OX=9606 GN=THOC5 PE=1 SV=2	THOC5	_GGK[Lac (K)]DVAIEIEER_	48.2059	46.266	43.6007
Q13813	613	K	Spectrin alpha chain, non-erythrocytic 1 OS=Homo sapiens OX=9606 GN=SPTAN1 PE=1 SV=3	SPTAN1	_VQK[Lac (K)]HQAFEAELSANQSR_	12.7719	7.29986	19.5725
Q13813	1187	K	Spectrin alpha chain, non-erythrocytic 1 OS=Homo sapiens OX=9606 GN=SPTAN1 PE=1 SV=3	SPTAN1	_DETDSK[Lac (K)]TASPWK_	3.09437	20.499	2.92998
Q13813	1193	K	Spectrin alpha chain, non-erythrocytic 1 OS=Homo sapiens OX=9606 GN=SPTAN1 PE=1 SV=3	SPTAN1	_TASPWK[Lac (K)]SAR_	106.47	178.01	158.249
Q13813	1784	K	Spectrin alpha chain, non-erythrocytic 1 OS=Homo sapiens OX=9606 GN=SPTAN1 PE=1 SV=3	SPTAN1	_K[Lac (K)]LLVGSEDYGR_	33.0189	59.988	50.4426
Q13838	36	K	Spliceosome RNA helicase DDX39B OS=Homo sapiens OX=9606 GN=DDX39B PE=1 SV=1	DDX39B	_DVK[Lac (K)]GSYVSIHSSGFR_	27.5746	46.1392	33.0636
Q14004	1045	K	Cyclin-dependent kinase 13 OS=Homo sapiens OX=9606 GN=CDK13 PE=1 SV=2	CDK13	_K[Lac (K)]DLSLGLDDSR_	59.0611	82.1639	90.5596
Q14019	72	K	Coactosin-like protein OS=Homo sapiens OX=9606 GN=COTL1 PE=1 SV=3	COTL1	_FTTGDAMSK[Lac (K)]R_		100.555	133.414
Q14103	243	K	Heterogeneous nuclear ribonucleoprotein D0 OS=Homo sapiens OX=9606 GN=HNRNPD PE=1 SV=1	HNRNPD	_K[Lac (K)]YHNVGLSK_	53.5634	88.3006	50.8303
Q14116	115	K	Interleukin-18 OS=Homo sapiens OX=9606 GN=IL18 PE=1 SV=1	IL18	_ISTLSC[Carbamidomethyl (C)]ENK[Lac (K)]IISFK_	3.52316	8.86882	4.69208
Q14151	520	K	Scaffold attachment factor B2 OS=Homo sapiens OX=9606 GN=SAFB2 PE=1 SV=1	SAFB2	_IEK[Lac (K)]TVIK_	19.1306	94.6218	92.5067
Q14151	578	K	Scaffold attachment factor B2 OS=Homo sapiens OX=9606 GN=SAFB2 PE=1 SV=1	SAFB2	_SK[Lac (K)]GEPVISVK_	23.0433	19.449	45.5332
Q14152	308	K	Eukaryotic translation initiation factor 3 subunit A OS=Homo sapiens OX=9606 GN=EIF3A PE=1 SV=1	EIF3A	_K[Lac (K)]NLTQDEMQR_		141.432	163.694
Q14152	1174	K	Eukaryotic translation initiation factor 3 subunit A OS=Homo sapiens OX=9606 GN=EIF3A PE=1 SV=1	EIF3A	_PLVK[Lac (K)]PGGWR_	70.8425	48.968	79.0864
Q14152	1317	K	Eukaryotic translation initiation factor 3 subunit A OS=Homo sapiens OX=9606 GN=EIF3A PE=1 SV=1	EIF3A	_ADDRK[Lac (K)]DDRVEER_	387.614	369.242	416.837
Q14152	1369	K	Eukaryotic translation initiation factor 3 subunit A OS=Homo sapiens OX=9606 GN=EIF3A PE=1 SV=1	EIF3A	_TK[Lac (K)]NETDEDGWTTVR_	7.30794	10.4967	11.4838
Q14241	170	K	Elongin-A OS=Homo sapiens OX=9606 GN=ELOA PE=1 SV=2	ELOA	_LSELERPHK[Lac (K)]VSHGHER_	9.48849	2.72556	13.2658
Q14241	451	K	Elongin-A OS=Homo sapiens OX=9606 GN=ELOA PE=1 SV=2	ELOA	_IVK[Lac (K)]TSATALGDK_	9.69942	30.515	49.0535
Q14241	479	K	Elongin-A OS=Homo sapiens OX=9606 GN=ELOA PE=1 SV=2	ELOA	_NLDSVQK[Lac (K)]LPK_	39.2414	52.4188	62.7661
Q14244	189	K	Ensconsin OS=Homo sapiens OX=9606 GN=MAP7 PE=1 SV=1	MAP7	_SVSTMNLSK[Lac (K)]YVDPVISK_	50.9542	43.6296	36.4367
Q14247	70	K	Src substrate cortactin OS=Homo sapiens OX=9606 GN=CTTN PE=1 SV=2	CTTN	_ENVFQEHQTLK[Lac (K)]EK_	1.61983	3.10784	6.73915
Q14247	87	K	Src substrate cortactin OS=Homo sapiens OX=9606 GN=CTTN PE=1 SV=2	CTTN	_ASHGYGGK[Lac (K)]FGVEQDR_	338.373	1323.41	1388.34
Q14247	97	K	Src substrate cortactin OS=Homo sapiens OX=9606 GN=CTTN PE=1 SV=2	CTTN	_MDK[Lac (K)]SAVGHEYQSK_	15.4442	40.5019	33.8691
Q14247	107	K	Src substrate cortactin OS=Homo sapiens OX=9606 GN=CTTN PE=1 SV=2	CTTN	_SAVGHEYQSK[Lac (K)]LSK_	69.0212	166.858	206.429
Q14247	110	K	Src substrate cortactin OS=Homo sapiens OX=9606 GN=CTTN PE=1 SV=2	CTTN	_LSK[Lac (K)]HC[Carbamidomethyl (C)]SQVDSVR_	70.3984	137.828	116.157
Q14247	124	K	Src substrate cortactin OS=Homo sapiens OX=9606 GN=CTTN PE=1 SV=2	CTTN	_GFGGK[Lac (K)]FGVQMDR_	2037.85	2835.17	2641.36
Q14247	144	K	Src substrate cortactin OS=Homo sapiens OX=9606 GN=CTTN PE=1 SV=2	CTTN	_SAVGFEYQGK[Lac (K)]TEK_	65.2545	112.456	94.1759
Q14247	152	K	Src substrate cortactin OS=Homo sapiens OX=9606 GN=CTTN PE=1 SV=2	CTTN	_HASQK[Lac (K)]DYSSGFGGK_	7.18792	9.71203	5.44525
Q14247	161	K	Src substrate cortactin OS=Homo sapiens OX=9606 GN=CTTN PE=1 SV=2	CTTN	_DYSSGFGGK[Lac (K)]YGVQADR_	241.815	403.999	289.665
Q14247	171	K	Src substrate cortactin OS=Homo sapiens OX=9606 GN=CTTN PE=1 SV=2	CTTN	_VDK[Lac (K)]SAVGFDYQGK_	232.877	471.432	363.871
Q14247	181	K	Src substrate cortactin OS=Homo sapiens OX=9606 GN=CTTN PE=1 SV=2	CTTN	_SAVGFDYQGK[Lac (K)]TEK_	39.1163	49.7378	51.7443
Q14247	193	K	Src substrate cortactin OS=Homo sapiens OX=9606 GN=CTTN PE=1 SV=2	CTTN	_DYSK[Lac (K)]GFGGK_	4.44038	436.535	441.17
Q14247	198	K	Src substrate cortactin OS=Homo sapiens OX=9606 GN=CTTN PE=1 SV=2	CTTN	_GFGGK[Lac (K)]YGIDK_	541.42	926.26	874.829
Q14247	208	K	Src substrate cortactin OS=Homo sapiens OX=9606 GN=CTTN PE=1 SV=2	CTTN	_VDK[Lac (K)]SAVGFEYQGK_	121.975	214	183.423
Q14247	218	K	Src substrate cortactin OS=Homo sapiens OX=9606 GN=CTTN PE=1 SV=2	CTTN	_SAVGFEYQGK[Lac (K)]TEK_	35.607	70.9824	44.4825
Q14247	230	K	Src substrate cortactin OS=Homo sapiens OX=9606 GN=CTTN PE=1 SV=2	CTTN	_DYVK[Lac (K)]GFGGK_	214.197	269.115	301.825
Q14247	235	K	Src substrate cortactin OS=Homo sapiens OX=9606 GN=CTTN PE=1 SV=2	CTTN	_GFGGK[Lac (K)]FGVQTDR_	2923.19	3700.33	3811.11
Q14247	245	K	Src substrate cortactin OS=Homo sapiens OX=9606 GN=CTTN PE=1 SV=2	CTTN	_QDK[Lac (K)]C[Carbamidomethyl (C)]ALGWDHQEK_	6.22251	43.8429	38.349
[truncated: 1,112 more rows]
